# Supplementary material for: The Eucalyptus grandis chloroplast proteome: Seasonal variations in leaf development
Source: PLoS One. 2022 Sep 1;17(9):e0265134. doi: 10.1371/journal.pone.0265134 (PMC9436043; doi:10.1371/journal.pone.0265134)
Supplement: S1 Table — (XLSX) [file pone.0265134.s003.xlsx]

## Sheet: Aug-19
S1 Table. Meteorological data recorded at the Sao Paulo State University Forest Nursery during Eucalyptus grandis cultivation.
2019	Pressure (hPa)	Temperature (ºC)			RH(%)			Precipitation (mm)	Wind			Global Solar Radiation (MJ m-2)
Day		Maximum	Minimum	Mean	Maximum	Minimum	Mean		Average speed (m/s)	Predominant Direction	Maximum wind gust speed (m/s)
01 - 08	944.4	31.2	13.5	22.3	76.9	21.3	43.6	0	1.34	NW	9.25	18.37
02 - 08	944.2	32.8	15.2	24.2	70.2	19	41.5	0	2.55	NW	8.85	16.78
03 - 08	948.2	23.4	12.5	16.7	93.2	49.4	81.2	1.8	2.04	S	6.85	5.38
04 - 08	952.8	13.6	11.7	12.8	97	82.1	91.3	8.6	2.82	SE	7.65	2.37
05 - 08	954	18.9	11.4	14.5	97.6	72	89	0	1.84	SE	5.65	6.27
06 - 08	954.4	24.1	12.7	18.4	91.5	52.1	72.2	0	1.19	NE	5.65	11
07 - 08	952.2	29.1	14.5	21	89	35.5	65.2	0	1.76	N	8.45	17.03
08 - 08	950.9	30.3	14.6	22.4	91.1	29.4	56.8	0	1.12	N	6.45	17.18
09 - 09	948.8	31.2	14	22.9	85.6	25.5	52.5	0	1.9	N	8.05	18.86
10 - 08	947.7	32.9	16.9	24.2	74.1	16.4	44.7	0	1.5	NW	6.85	18.68
11 - 08	948.4	32.6	15.1	23.9	74.1	17.6	41.6	0	0.99	W	6.85	19.24
12 - 08	947.2	33	16.4	24.6	66.8	22.3	42.4	0	1.84	N	8.05	19.51
13 - 08	946.8	33.5	17.4	24.8	74.6	21	46.2	0	2.5	SE	7.25	17.91
14 - 08	950.9	26.6	12.8	18.6	84.9	42.2	66.4	0	4.09	SE	9.25	14.54
15 - 08	952	27.8	10.9	18.6	85	29.4	57.7	0	1.91	E	8.45	19.57
16 - 08	950.2	28.4	11.8	19.8	80.5	25.3	51.7	0	1.54	N	6.85	19.84
17 - 08	946.3	29.8	13.8	21.8	76	21.9	45.3	0	2.03	N	8.05	20.5
18 - 08	945.1	31.9	14.8	23.5	66.3	20.3	41	0	2.2	NW	8.45	18.42
19 - 08	944.7	30.6	16.2	22.1	73.4	28.5	53.9	0	1.75	SE	6.05	9.16
20 - 08	947.3	28.9	15.5	21	87.6	40	67.5	0	2.02	SE	5.25	13.24
21 - 08	948.1	30.6	14.1	21	91.6	29.2	64.2	0	2.3	SE	6.45	20.03
22 - 08	949.3	28.5	12.5	19.9	91.7	30.2	61.2	0	2.19	S	8.85	21.03
23 - 08	948.2	27	11.8	18.5	91.9	33.2	63.3	0	2.12	S	8.45	18.61
24 - 08	948.8	27.5	11.6	19.1	86.5	21.4	55.3	0	2.64	SE	7.65	21.85
25 - 08	949.4	30.9	11.5	20.4	86.4	14.9	52.4	0	2	SE	6.05	21.99
26 - 08	948.7	31.4	13.2	21.9	82.7	19.1	49.7	0	1.62	E	7.25	21.52
27 - 08	949.3	31	15.6	22.8	68.6	23.5	46.2	0	1.72	SE	6.45	18.91
28 - 08	948.7	29.2	16.4	22	80.5	30	50.7	0	1.71	E	7.65	17.2
29 - 08	946	31.1	13.7	22	71.8	24.1	46	0	1.51	NE	7.65	19.29
30 - 08	945.4	33.1	16.4	24.6	67.5	21	41.7	0	1.75	N	12.05	20.14
31 - 08	943.6	35.2	18.6	26.5	62.6	20.5	39.3	2.4	3.16	NW	10.05	19.69

## Sheet: Sep-19
S1 Table. Meteorological data recorded at the Sao Paulo State University Forest Nursery during Eucalyptus grandis cultivation.
2019	Pressure (hPa)	Temperature (ºC)			RH(%)			Precipitation (mm)	Wind			Global Solar Radiation (MJ m-2)
Day		Maximum	Minimum	Mean	Maximum	Minimum	Mean		Average speed (m/s)	Predominant Direction	Maximum wind gust speed (m/s)
01 - 09	944	33.3	17.2	22.3	91	26.1	67.8	14.5	3.37	E/SE	12.05	16.46
02 - 09	943.3	30.2	16.7	22.8	96.7	40.9	72.2	0	1.29	N	4.85	19.9
03 - 09	945.1	28.2	19.5	22.3	90.7	47	78	2.5	1.46	SE	5.25	10.14
04 - 09	947.3	33.1	18.5	24.5	91.2	28.5	64.1	0	2.6	SE	7.65	17.6
05 - 09	948.8	31.4	16.1	22	88.7	37.1	66.3	0	3.78	SE	9.65	20.85
06 - 09	948.5	32.8	16.1	22.8	89.5	30.9	65.4	9	1.86	E	8.05	19.55
07 - 09	949.2	32.5	16.8	24.3	92.7	31.2	63	0	1.81	N	7.65	22.18
08 - 09	948.6	34.1	19.5	26.8	77.4	23.8	47.7	0	1.73	NE	7.25	21.68
09 - 09	946.1	34.1	19.1	26.5	71.2	19.2	42.1	0	2.07	N	8.05	22.57
10 - 09	944.5	36.3	19.5	27.7	59	19.4	36.9	0	1.33	NW	8.05	22.82
11 - 09	943.3	36.4	21.4	28.8	55.1	16.3	34.4	0	1.75	NW	8.05	21.86
12 - 09	943	38	20.4	29	59.3	12.6	31.5	0	1.63	NW	9.25	21.64
13 - 09	944	37.7	20.2	27.9	67.6	12.9	38.1	0	2.76	SE	7.65	21.19
14 - 09	944.6	36.9	17.7	26.6	80.8	17.2	47.8	0	1.76	E	8.05	20.55
15 - 09	945	35.8	20	27.7	70.6	17.7	41.8	0	1.78	NE	8.85	21.64
16 - 09	944.1	35.5	20.8	27.7	60.3	18.7	37.2	0	1.88	N	8.45	22.15
17 - 09	941	36.5	20.1	28.3	57.3	15.1	32.3	0	2.61	NW	8.45	22.83
18 - 09	938.6	37.8	18.4	28.2	59.9	13.1	32.2	0	3.03	NW	11.65	20.16
19 - 09	938.5	37.2	20.5	28.6	56.4	16.1	32.7	0	2.79	NW	9.65	17.38
20 - 09	942.4	35.1	21.4	26.8	68.6	18.4	43.1	0	2.31	S	10.85	15
21 - 09	942.9	34.6	20.8	26.4	81.5	29.9	58.1	0	2.55	SE	6.05	16.94
22 - 09	945.8	33.5	16.9	23.5	87.3	34	62.4	0	4.54	SE	9.65	21.32
23 - 09	946.9	31.1	15.1	22	74	31.2	54.1	0	3.48	SE	10.05	23.39
24 - 09	946.1	33.4	14.7	23.8	79.1	28.7	53.5	9.2	1.96	SE	7.65	20.66
25 - 09	945.6	23	17.4	18.5	97.6	57.6	93.4	43.8	1.59	E	6.05	2.68
26 - 09	945.6	20.5	16.2	17.9	97.9	80.7	94.4	0.8	1.02	S	4.05	4.53
27 - 09	944.7	27.9	13.7	20.3	98.3	36.2	71.4	0	2.5	SE	7.25	24.28
28 - 09	944.6	30.5	14.2	21.9	86.9	30	59.7	0	2.28	SE	7.65	25.69
29 - 09	943.2	31.6	14.5	22.7	89.1	20.3	54.5	0	1.67	S	8.85	25.55
30 - 09	942.5	33.1	16.4	24.7	71.8	22.8	47.4	0	1.51	E	7.25	25.53

## Sheet: Oct-19
S1 Table. Meteorological data recorded at the Sao Paulo State University Forest Nursery during Eucalyptus grandis cultivation.
2019	Pressure (hPa)	Temperature (ºC)			RH(%)			Precipitation (mm)	Wind			Global Solar Radiation (MJ m-2)
Day		Maximum	Minimum	Mean	Maximum	Minimum	Mean		Average speed (m/s)	Predominant Direction	Maximum wind gust speed (m/s)
01-10	941.6	36.1	17.4	26.8	74.1	18	44.6	0	1.62	N	9.65	25.12
02-10	941.8	36.1	20.1	28.6	70.9	22.4	43.3	0	1.71	NW	7.25	24.86
03-10	943.1	36	20.2	28	69.3	12.3	39.6	0	2.35	SE	8.05	25.15
04-10	942.7	35.2	15.2	25.4	78.2	14.7	40.6	0	1.45	NE	7.25	26.02
05-10	940.6	35.1	18.8	27.3	60.1	19.3	38.3	0	1.91	N	12.05	25.62
06-10	943	34	19.4	26.1	89.8	30.3	52.2	0	3.18	SE	10.45	21.47
07-10	942.7	31.6	17.8	23.9	90.7	36.9	67.9	0	2.38	S	7.25	21.12
08-10	944.7	27.2	18.9	22.2	93.7	55.7	76.4	1.8	1.68	SE	5.65	8.75
09-10	944.8	29.8	19.4	22.7	95.9	49.6	81.8	1.1	2.06	E	6.05	14.67
10-10	944.7	29.9	18.7	23.2	92.1	43.7	71.7	0	2.25	NE	8.45	17.94
11-10	944.7	33.8	17.7	25.2	92.9	28.6	59.5	0	2.2	N	9.65	24
12-10	944.3	35	20.1	27.5	79.3	26.3	49.7	0	1.77	N	10.45	22.21
13 - 10	942.3	36.8	21.2	29	67.9	19.2	40.5	0	1.64	N	6.45	23.85
14 - 10	942.2	36.6	20.1	29	75.1	18.8	40	0	2.88	N	11.25	24.74
15 - 10	944	35.4	19.8	26.5	77.9	23.4	52.7	0	3.6	SE	8.45	21.3
16 - 10	945	35.1	18.7	26.7	81.8	26	51.8	0	2.65	SE	8.45	23.42
17 - 10	944	36	19.7	28	81.2	24.6	47.5	0	1.86	N	9.65	23.38
18 - 10	943.2	37.3	21.3	29.5	71.7	19.2	38.6	0	2.52	S	13.25	24.35
19 - 10	942.7	36.1	20.7	27.6	84.7	23.2	52.6	0	3.14	SE	9.25	20.65
20 - 10	940.6	33.5	19.6	26	82.7	30.3	55.2	0.8	3.34	SE	8.85	24.66
21 - 10	941.2	30.6	15.5	21.4	96.3	39.1	72.7	9.1	2.4	S	10.05	13.52
22 - 10	942	27.6	18.1	21.8	94.4	47.7	76.1	0	1.73	S	6.85	20.35
23 - 10	942.5	32.5	17.8	24.7	94.1	33	62.1	0	2.13	SE	7.25	25.95
24 - 10	942.8	34.5	18.5	26.5	84	30.6	54.9	0	2.23	NE	9.25	25.05
25 - 10	942.8	36.7	18.5	27.7	84	18.2	46.6	0	1.77	W	7.65	26.22
26 - 10	942.7	36.5	21.4	28.3	65.1	19.5	42.6	0	2.02	E	9.65	25.97
27 - 10	942.8	36.7	20.4	27.8	85.1	23.6	48.7	54.2	3.35	N	14.85	24.77
28 - 10	943.9	32.1	18.2	24.1	97.4	33.3	70	0	1.89	N	7.25	22.3
29 - 10	941.7	33.6	18.7	25.8	86.3	32	63.8	10	2.14	N	12.45	23.25
30 - 10	942.2	34.3	19.4	26.2	91.2	28.4	60.5	0	1.99	S	10.05	27.46
31 - 10	943.3	33.6	19.8	25.9	83.2	30.1	59.9	0	1.97	SE	7.25	25.5

## Sheet: Nov-19
S1 Table. Meteorological data recorded at the Sao Paulo State University Forest Nursery during Eucalyptus grandis cultivation.
2019	Pressure (hPa)	Temperature (ºC)			RH(%)			Precipitation (mm)	Wind			Global Solar Radiation (MJ m-2)
Day		Maximum	Minimum	Mean	Maximum	Minimum	Mean		Average speed (m/s)	Predominant Direction	Maximum wind gust speed (m/s)
01-11	944	34.1	20.7	25.7	84.1	32.5	63.8	0	2.43	E	14.05	23.03
02-11	942	33.7	19.5	26.2	87.1	29.2	59.4	0	2.18	NE	10.05	25.6
03-11	940.7	35.6	20.9	28	79.2	20.5	49.1	0	2.11	N	9.65	26.66
04-11	939.7	35.9	20.6	28.4	83.7	27.5	53.7	3.5	3.01	N	10.05	23.91
05-11	941.8	33.9	21.7	26.7	91.7	31.3	66.4	14	2.86	E	10.05	13.18
06-11	942.1	30.2	20.3	24.1	97.1	48.6	77.7	0	2.77	S	7.65	15.32
07-11	941.8	33.5	19.1	24.9	91.1	40.7	70.1	1	1.96	N/NE	13.25	24.28
08-11	941.2	30.2	19.8	24	96	42.1	76.3	0	2.14	SE	6.85	22.14
09-11	941.5	30.8	20.9	24.8	91.1	40.5	72.3	1.2	1.91	SE	5.65	15.98
10-11	943.8	26.5	21.2	23.5	95	61.4	81.2	2.8	1.53	S	4.85	10.47
11-11	942.6	33	20.5	26.1	89.2	36.4	64.2	0	3.32	SE	9.65	25.44
12-11	942.1	32.4	19.5	25.7	81.2	34.2	60.9	0	2.41	E	8.85	26.4
13-11	943.2	30.7	20.6	24.2	93.1	49.2	71.3	21	3	NE	10.45	15.42
14-11	942.1	29.5	19.7	23.1	97.9	53.8	82.8	3.3	3.23	N	9.65	16.22
15 - 11	939.8	23.8	20.4	21.6	97.7	77.4	90.9	6.6	1.86	NW	6.45	7.35
16 - 11	938.4	30.6	18.7	23.9	97.9	38.8	68.4	0	2.31	SE	6.05	23.49
17 - 11	940.1	31.4	17.2	24.3	84.1	30.5	56.4	0	2.32	S	8.85	28.85
18 - 11	942.3	33	17.6	25	86.8	26.6	61.7	0	1.74	N	6.85	27.5
19 - 11	943.5	33.6	19.1	25.9	93.1	28.1	63.5	0	1.72	N	6.85	25.76
20 - 11	943.7	32.7	19.6	23.8	96	35.1	73.5	29.1	1.72	E	12.85	21.91
21 - 11	943.1	31.8	18.8	25.2	90	36	66.8	2	1.87	E	6.85	26.97
22 - 11	943.7	31.6	20.3	24.8	92.2	39.1	70.1	0	2.38	N	11.65	24.37
23 - 11	940.1	33.3	19.6	25.3	92.2	36.4	68.7	1.6	2.56	NW	10.05	25.21
24 - 11	942.5	26.7	18.2	21.4	95.4	58.2	79.7	0	2.95	SE	6.85	11.64
25 - 11	941.2	31.3	16.4	23.8	84.9	43.2	67.4	0	1.96	SE	8.05	22.9
26 - 11	940.9	33.3	19.8	26.6	86.9	38	63.8	0	3.14	N	10.85	24.91
27 - 11	940.6	31	20.4	24.8	97.9	48.3	76.2	17.6	2.79	N	14.05	16.89
28 - 11	941.5	29.2	20	23.5	97.8	55.1	80.5	0	3	SE	7.65	20.01
29 - 11	940.7	29.1	18.1	23.1	92.8	54.3	76.3	0	1.78	N	6.85	16.65
30 - 11	940.8	28.1	21.1	23.5	96.7	64.3	87.5	6.8	2.12	N	5.65	16.65

## Sheet: Dec-19
S1 Table. Meteorological data recorded at the Sao Paulo State University Forest Nursery during Eucalyptus grandis cultivation.
2019	Pressure (hPa)	Temperature (ºC)			RH(%)			Precipitation (mm)	Wind			Global Solar Radiation (MJ m-2)
Day		Maximum	Minimum	Mean	Maximum	Minimum	Mean		Average speed (m/s)	Predominant Direction	Maximum wind gust speed (m/s)
01-12	942.3	29.1	21.5	23.7	97.2	54.9	87.1	11.5	2.16	N	8.85	12
02-12	941.6	29.8	20.8	24.3	98.2	53.5	77.4	0	2.61	SE	6.05	19.81
03-12	940.7	31.1	17.3	23.9	89	35.3	68.4	0	1.59	SE	6.05	21.96
04-12	941.4	30.9	21	24.7	96.7	39	66.9	11.9	1.53	N	3.47	23.57
05-12	940.2	29.2	21.1	25	97.8	61.5	79.6	0.6	2.79	N	8.45	15.17
06-12	940.8	28.6	20.5	23.3	97.8	60	84.7	2.8	1.97	NW	7.65	13.73
07-12	940.4	30.8	21.1	25	97.6	45.2	73.5	0	1.74	SE	5.25	21.03
08-12	941.5	33	19	25.3	83	37.8	65.5	0	1.7	E	6.85	24.73
09-12	942.2	29.4	20.9	23.7	95.1	55.3	81.5	2.3	1.63	N	8.85	15.65
10-12	942	28.4	20.9	23.7	96.5	58.7	83.5	28.6	2.01	N	7.6	12.48
11-12	941.4	23.2	18.8	20.5	99.4	76.2	94.1	44.7	1.64	N	5.25	4.47
12-12	940.6	27.3	18.5	22.5	99	62.1	86.1	0	1.96	NW	7.25	16.08
13 - 12	942.6	30.4	20.4	23.5	97.7	52.9	83.7	0	1.6	SE	9.25	18.72
14 - 12	944.8	31	20.6	23.9	92.9	51.4	78.5	3.2	1.81	E	14.05	19.21
15 - 12	944.3	31.6	20.2	25.4	93.2	40.5	72	0	1.56	NE	5.65	20.69
16 - 12	941.7	32.6	20.7	26.8	86.6	34.8	59.6	0	2.47	N	8.85	27.07
17 - 12	942.2	31.6	21	26	90.2	38	65.2	26	1.91	NW	9.65	21.84
18 - 12	943	27.6	19.2	23.1	97	56.2	79.9	0.2	1.5	SE	5.25	16.25
19 - 12	944.9	29.1	20.7	23	94.9	48.4	81.9	1.2	1.38	NE	10.05	15.72
20 - 12	943	29.1	20.4	23.2	94.6	55.8	82.4	3.5	2.02	SE	9.25	17.22
21 - 12	942.2	30	19.5	23.1	96.1	47.7	79.5	4	2.46	N	9.65	18.89
22 - 12	942.7	27.5	19.1	22.8	97.6	60.5	85.6	0.8	1.56	N	5.65	14.16
23 - 12	943.1	25.3	19.3	21	98.6	70	92.9	19.4	1.75	N	6.45	8.51
24 - 12	943	31	18	24	98	40	76	0	1	NE	4	24
25 - 12	942.7	32.4	18.9	25.1	87.8	40.8	68	0.2	1.64	N	8.85	27.63
26 - 12	943.4	33.2	20.5	26.3	88.9	34	65.5	0	1.47	N	7.25	25.68
27 - 12	943.1	33.9	20.8	26.6	88	35.5	65.5	0	1.43	N	6.45	27.34
28 - 12	943.1	33.8	22.1	27.3	85.9	36.9	63.9	0	1.39	N	8.05	27.14
29 - 12	941.9	32.7	21.5	26.4	88.7	39.8	68.1	0	1.56	N	6.05	24.67
30 - 12	940.4	32.6	20.7	26.5	90.1	39.8	66.3	0	1.82	N	7.65	27.82
31 - 12	939.3	32.7	20.6	26.1	93.7	38.4	68.7	4	1.9	N	7.65	24.36

## Sheet: Jan-20
S1 Table. Meteorological data recorded at the Sao Paulo State University Forest Nursery during Eucalyptus grandis cultivation.
2020	Pressure (hPa)	Temperature (ºC)			RH(%)			Precipitation (mm)	Wind			Global Solar Radiation (MJ m-2)
Day		Maximum	Minimum	Mean	Maximum	Minimum	Mean		Average speed (m/s)	Predominant Direction	Maximum wind gust speed (m/s)
01-01	941.6	33	20.8	26	84	59	71.5	0	1.43	N	6.25	23.41
02-01	940.3	29.5	19.2	25	100	58	78.8	91.9	1.65	NW	6.85	18.97
03-01	940.2	28.1	19.1	22.6	100	61	88.4	23.5	1.52	SE	10.05	17.89
04-01	938	30	19.7	23	99.4	51.3	83.7	5.1	1.54	N	6.85	21.33
05-01	938.6	29.7	19.5	23.1	98.7	53.5	84.8	0.5	1.93	N	8.45	20.96
06-01	940.3	31.6	18.4	23.9	99.8	44.8	81.3	3.3	2.17	NW	8.45	23.58
07-01	940.8	31.9	20.1	24.7	97.2	50.6	80.8	16.8	2.01	N	8.05	23.76
08-01	942.3	28.2	20.6	23.4	97.5	68.4	89.2	21.3	1.25	N	5.65	10.64
09-01	943.1	31.1	20.9	23.7	99.5	56.8	87.7	60.2	1.63	NW	8.45	16.37
10-01	942.1	31.9	20.7	25.3	98.4	42.4	78.8	0	1.18	NW	4.85	26.07
11-01	942.1	32.2	21.5	26.6	96.3	45.1	74.7	0	1.14	SW	6.05	23.88
12-01	942.5	33.8	20.9	24.8	99.6	38.9	84.6	40.6	1.34	SE/S	9.65	16.46
13-01	943.6	30.1	21.1	24.3	99	55	83.9	0	1.45	SE	7.65	21.34
14-01	943	32	20.3	25.3	97.7	46	77	9	1.12	S	9.25	25.85
15-01	942	34	21.2	27.3	94.8	35	68.3	0	1.58	NW	5.65	28.46
16-01	943.8	34.8	22	27.7	89.9	34.9	67.7	0	2.16	S	10.45	25.56
17-01	945	29.7	21	24.5	95.6	60.4	80.7	4.6	2.25	SE	6.05	15.74
18-01	944.6	31	19.6	24.3	96.1	51.8	76.7	0	1.81	E	7.65	26.01
19 - 01	942.7	31.7	21.2	25.3	97.7	52.3	80.5	0.4	1.29	SE	5.65	16.18
20 - 01	940.1	31.6	21.1	25.5	94.7	51	77.9	0.2	1.54	E	5.65	22.38
21 - 01	938.1	31.4	19.6	25	92	49.3	74.8	0	1.19	SE	5.25	24.17
22 - 01	937.5	30.1	19.3	23.9	95.4	53.5	79.9	3.5	1.74	SE	8.05	20.69
23 - 01	936.2	28.2	20.1	21.8	100	63.7	93	38.1	1.77	SE	6.45	9.29
24 - 01	935.6	28.3	20	22.7	99.5	55.8	84.4	0.2	1.95	S	6.45	16
25 - 01	940	30	16.5	23.2	95.3	37.2	68.7	0	1.42	S	6.85	20.7
26 - 01	941	31.5	17.8	24.7	89.4	29.4	61.3	0	1.05	SE	4.85	27.49
27 - 01	941.6	32.8	17.4	25.3	90.8	30.5	58.9	0	1.22	NW	6.05	27.53
28 - 01	941.7	32.3	19.7	25.9	89.4	43.3	67.8	1.5	2.12	N	7.25	26.99
29 - 01	943.4	29.3	20.2	23.8	97.2	62.6	84.2	12.3	2.11	N	6.85	16.59
30 - 01	944.1	31.3	21.4	24	93.4	51.8	83.1	13.4	2.14	NW	12.05	18.49
31 - 01	944.7	28.4	20.9	24.1	97.6	54.3	81.8	0	1.03	NW	6.05	15.86

## Sheet: Feb-20
S1 Table. Meteorological data recorded at the Sao Paulo State University Forest Nursery during Eucalyptus grandis cultivation.
2020	Pressure (hPa)	Temperature (ºC)			RH(%)			Precipitation (mm)	Wind			Global Solar Radiation (MJ m-2)
Day		Maximum	Minimum	Mean	Maximum	Minimum	Mean		Average speed (m/s)	Predominant Direction	Maximum wind gust speed (m/s)
01-02	944.7	30.7	21	23.9	97.6	53.3	84.4	11.8	1.31	E	13.25	15.25
02-02	944.2	31.7	20.9	24.9	98	47	80.3	0	0.99	S	4.05	20.94
03-02	942.5	32.2	21.7	24.8	96.9	45	80.5	0.1	1.34	NE	7.25	21.29
04-02	942.4	30.3	20.5	24.2	96.8	54.1	83.2	18.9	1.35	N	5.65	17.9
05-02	943.4	28.9	20.1	23.1	98.9	58	86.9	4.8	1.43	N	7.25	7.49
06-02	943.3	30.2	20.7	23.4	98.1	49.6	87	20.9	1.86	N	9.25	18.32
07-02	941.9	25.8	19.2	20.6	100	73.5	94.6	41.5	1.36	E	6.45	9.95
08-02	942.2	29	18.9	23.4	98.6	52.7	79.2	0	2.51	N	10.05	24.5
09-02	942.4	26.2	20.5	22.4	96.6	68.1	87.7	7.2	3.16	N	10.05	15.99
10-02	943.5	26.3	20.9	22.4	97.5	74.5	92.9	14.1	2.58	NW	8.85	9.65
11-02	943.8	27.5	19.5	22.9	95.9	66.4	87.7	1.7	2.19	SE	7.65	15.65
12-02	942.7	26.1	18.8	21.7	94.5	69.5	84	0	1.67	SE	5.65	12.07
13 - 02	942.6	29.3	17.4	22.4	97.1	51	79.9	0	1.33	S	5.25	18.42
14 - 02	942.7	32.1	17.7	24.4	94.4	45	73.8	0	1.03	N	6.05	24.94
15 - 02	941.8	33.4	19.6	26.2	91.4	37.6	69.5	0	1.11	NW	6.05	27.27
16 - 02	941.7	33.4	21.2	26.7	96.6	40.3	70.7	0	1.59	NW	7.25	26.32
17 - 02	941.2	33.1	19.8	24.9	97.8	46.2	79.6	18.1	1.78	N	8.05	23.19
18 - 02	942.5	31.7	20.9	25.7	97	47.7	76.6	0.5	2.02	N	6.85	25.24
19 - 02	941.4	31.6	21.1	25.2	97.9	47.5	79.4	0	1.4	N	6.45	18.49
20 - 02	940.8	31.6	21.5	24.9	95.7	49	79.7	4.8	2.1	N	8.05	20.04
21 - 02	943.2	26.4	20.6	23.3	96.4	69.5	85.1	0	1.45	N	6.45	12.12
22 - 02	943.5	27.4	20.2	22.8	100	66.9	89.5	12	1.93	SE	6.05	12.11
23 - 02	944.6	28.7	18.1	22.7	93.1	57.9	80	2	1.44	SE	5.25	17.68
24 - 02	943.3	27.8	19.9	23.3	95.1	63.1	84.3	4	1.24	SE	4.85	16.5
25 - 02	942.2	30.6	21.4	24.6	96.6	53.3	82.7	0.5	1.92	N	6.45	17.39
26 - 02	940.5	28.8	21.4	23.2	98.3	62	89.8	11.4	2.8	N	8.05	15.53
27 - 02	941.6	27.1	20	22.4	99.1	65.8	87.1	0	2.2	SE	5.25	12.8
28 - 02	944.2	26	18.3	21.5	94	75.4	85.4	4.6	1.68	SE	6.05	12.92
29 - 02	944.6	27.9	19.6	23	96.5	61.5	81.8	0	1.69	SE	5.25	14.97

## Sheet: Mar-20
S1 Table. Meteorological data recorded at the Sao Paulo State University Forest Nursery during Eucalyptus grandis cultivation.
2020	Pressure (hPa)	Temperature (ºC)			RH(%)			Precipitation (mm)	Wind			Global Solar Radiation (MJ m-2)
Day		Maximum	Minimum	Mean	Maximum	Minimum	Mean		Average speed (m/s)	Predominant Direction	Maximum wind gust speed (m/s)
01-03	943.6	29.6	19	22.1	99.7	54.1	84	17.8	2.22	SE	8.05	19.65
02-03	944	27.6	17.8	22.2	95.2	48.8	76.8	0	2.07	SE	8.85	23.28
03-03	943	28.7	17.2	22.3	92.7	48.3	76	0	1.53	SE	6.05	21.5
04-03	942.1	30.5	16.7	23.2	95.2	41.7	71.2	0	1.27	SE	6.45	25.39
05-03	944.1	30.7	17.5	23.2	90.4	30.3	65.9	0	1.9	SE	7.65	26.77
06-03	944.2	29.6	15.9	22.2	88.5	34.2	66	0	1.7	S	6.45
07-03	942.4	30.9	14.9	22.5	90.7	27.2	62.7	0	1.29	SE	5.25	27.02
08-03	942.2	31	16.3	23.2	93.3	27.5	63.7	0	1.32	SE	6.45	26.03
09-03	944.3	31.7	17.3	23.6	90	33.3	69.2	0	1.17	E	6.05	24.47
10-03	943.9	32.7	17.9	24.8	93.7	33.1	67.5	0	1.16	E	6.05	25.51
11-03	943.3	32.5	19	25.2	89.4	37.1	66.6	0	1.1	E	7.25	22.85
12-03	944	32.7	19	25.7	88.7	35.1	63.1	0	0.95	E	6.85	23.62
13 - 03	944.1	33.2	19.2	25.7	87.2	30.8	60.4	0	1	E	5.25	25.45
14 - 03	945	33.2	18.9	26	85.5	33	61.9	0	1.16	SE	6.45	25.38
15 - 03	943.9	34	20.2	25.6	90.7	33.5	68.2	0.9	1.74	N	10.45	24.2
16 - 03	943.6	32.3	20.2	25	94.3	41.1	72	0	1.23	N	6.45	22.76
17 - 03	944.1	33.5	21.3	26	91	35.7	67.9	0	1.23	N	7.25	21.69
18 - 03	943.4	33	20.3	24.4	91.4	38.5	75.7	12	1.34	N	8.45	18.78
19 - 03	941	31.2	20.1	24.1	96.7	48	81.2	5.2	1.15	N	6.85	7.99
20 - 03	939.3	29.9	20.6	23.3	99.2	53.4	86.1	18	1.63	N	9.25	15.46
21 - 03	941.5	29.3	20.5	23.5	98.4	54.8	83.4	7.8	1.49	SE	6.05	13.36
22 - 03	943.9	30.1	18.8	23.4	86.2	45.4	68.6	0	2.08	SE	6.45	19.53
23 - 03	945.1	30.3	17.3	23	90.9	38.7	66.5	0	2.01	SE	6.45	20.98
24 - 03	944.7	29.4	15.8	22.1	88	30.6	62	0	1.52	E	6.05	23.63
25 - 03	943.9	29.2	14.5	21.6	89.5	31.4	61.7	0	1.08	S	5.25	23.85
26 - 03	944	30.5	15.2	22.1	89.9	31.6	63.6	0	1.11	E	5.65	23.26
27 - 03	943.7	30.5	15.9	23	84.8	32.4	62.9	0	1.17	NE	6.05	22.15
28 - 03	944.8	31.2	18.5	24.2	87.8	44.6	71.3	0	1.53	N	9.65	21.06
29 - 03	946.2	29.5	19.3	22	100	54	87.2	40.2	1.43	E	6.45	11.07
30 - 03	945	30	18.7	22.9	100	47.5	83	0	1.13	S	4.45	19.14
31 - 03	943.3	31.7	18.7	24.6	98.4	41.6	73.4	0	0.86	C	4.85	22.54

## Sheet: Apr-20
S1 Table. Meteorological data recorded at the Sao Paulo State University Forest Nursery during Eucalyptus grandis cultivation.
2020	Pressure (hPa)	Temperature (ºC)			RH(%)			Precipitation (mm)	Wind			Global Solar Radiation (MJ m-2)
Day		Maximum	Minimum	Mean	Maximum	Minimum	Mean		Average speed (m/s)	Predominant Direction	Maximum wind gust speed (m/s)
01-04	943.5	32.8	19.3	25.2	94.7	34.4	69.4	0	0.88	C	4.85	22.26
02-04	943.4	32	19	25.1	94.8	43.9	71.6	0	1.84	NW	7.25	19.27
03-04	939.7	31.2	19.8	25.3	93.1	43.9	70.5	0	1.94	SW	8.45	19.98
04-04	941.6	30.3	15.9	23.2	87	23.7	55.6	0	1.1	C	6.45	22.63
05-04	943.6	32.3	16	23.7	79.6	33	55.4	0	0.83	SW	5.25	24.27
06-04	943.2	33.4	18.6	25.9	78.4	34.1	57.7	0	1.4	C	6.85	22.32
07-04	943.8	28	20.2	23.3	87	56.6	75.4	0	1.63	S	6.05	8.03
08-04	943.4	30	18.5	23.3	92.6	43.2	71.6	0	2.26	SE	7.25	21.49
09-04	943.7	28.4	14.1	20.8	92.5	28	63.7	0	1.33	SE	6.05	23.23
10-04	943.9	28.8	13.3	20.8	90.4	24.8	58	0	1.08	C	6.05	22.81
11-04	943.3	30.1	14	21.6	86.6	27.4	58.9	0	1.28	S	6.45	22.60
12-04	944.7	30.7	15.2	22.5	90.3	33.5	63.2	0	1.61	C	4.45	20.75
13 - 04	943.5	31.6	15.9	22.8	87.6	37.8	66.1	0	1.31	E	4.45	18.87
14 - 04	942	21.6	16.5	18.6	100	74	88	32.6	1.8	NW	10.45	4.69
15 - 04	944.9	26	14.5	19.4	100	54.9	84	0	0.98	NW	5.25	13.88
16 - 04	947.7	27.6	15.8	21.1	92.1	45.2	70.9	0	0.97	W	4.85	16.94
17 - 04	947.6	29.7	15.7	22.2	95	44.1	71	0	1.82	SE	5.65	19.55
18 - 04	947.3	30	15.5	21.7	88.6	43.6	71.3	0	1.85	SE	4.85	19.64
19 - 04	947.4	28.5	16.5	21.9	88.9	49.6	72.4	0	1.27	E	8.85	15.43
20 - 04	946	29.3	16.4	22.3	91.8	39.5	69.3	0	1.07	S	4.85	20.31
21 - 04	945.5	29.4	15.9	22	85.8	34.9	64.2	0	1.05	SE	4.05	20.38
22 - 04	944.4	29.5	15.5	22	87.9	30.8	58.7	0	1.14	S	6.05	20.67
23 - 04	944.6	29.9	14.1	21.3	83.8	28	58.3	0	1.05	S	4.45	20.63
24 - 04	945.8	30.7	16	22.8	84.7	41.2	65.2	0	0.99	E	9.65	18.12
25 - 04	947.3	30.1	17.4	23.3	91.8	34.7	63.7	0	1.12	E	5.25	19.28
26 - 04	949.2	29.7	15.7	22.3	84.1	31.5	59.1	0	1.25	E	6.45	20.33
27 - 04	949.5	29.6	15.6	22	83.4	31.7	60.2	0	1.45	E	5.65	19.89
28 - 04	949.1	27.5	13.4	20.4	88.9	33.1	62.1	0	1.53	NE	7.25	19.45
29 - 04	948.5	28.7	13.9	20.9	87.4	32.2	60.2	0	1.02	NW	4.85	20.29
30 - 04	947.2	29.9	14.5	21.7	87	30.9	59.6	0	1.17	N	5.25	18.69

## Sheet: May-20
S1 Table. Meteorological data recorded at the Sao Paulo State University Forest Nursery during Eucalyptus grandis cultivation.
2020	Pressure (hPa)	Temperature (ºC)			RH(%)			Precipitation (mm)	Wind			Global Solar Radiation (MJ m-2)
Day		Maximum	Minimum	Mean	Maximum	Minimum	Mean		Average speed (m/s)	Predominant Direction	Maximum wind gust speed (m/s)
01-05	947.4	30	15	22.4	85.8	31.3	58.2	0	1.15	NW	4.85	19.24
02-05	945.8	29.6	14.5	22.4	89.4	27.8	57	0	1.69	NW	6.05	19.04
03-05	945.2	28.1	15.4	21	94.7	37.8	63.4	0	1.84	SE	6.45	17.84
04-05	944.5	28.2	12.2	19.9	89.2	31.7	60.4	0	1.14	SW	5.25	19.50
05-05	943.7	30.1	13.9	21.8	80	27.2	53	0	1.3	NW	7.25	16.51
06-05	943.6	29.6	15	22.6	88.8	32.1	57.5	0	1.55	E	9.25	12.28
07-05	946.6	23.3	13.6	18.7	89.2	52.4	72.4	0	2.36	S	6.85	10.95
08-05	948.8	25.4	10	17.2	93.9	33.7	65.7	0	1.47	SE	6.45	19.46
09-05	949	27.4	11.7	19	90.5	30.5	60.2	0	1.21	NE	7.65	19.01
10-05	948.4	26.9	12.7	19.7	82.2	30.8	56.8	0	1.79	N	7.25	18.91
11-05	947.4	27.8	12.8	20.2	86.2	32.3	58.1	0	1.17	NW	6.45	18.87
12-05	946.1	27.8	12	19.8	87.9	31.8	59.3	0	1.81	N	7.65	17.21
13 - 05	949.2	26.9	14.5	20.4	81.7	46.8	65.9	0	1.49	NW	8.05	10.12
14 - 05	944.9	23.4	16.9	20.2	89.2	63.5	75.8	0	1.27	S	4.05	6.68
15 - 05	946	25.3	17.2	20.3	94	56.5	79	0	1.67	S	6.05	11.03
16 - 05	946	27.1	15.3	20.4	92.3	36.7	67.2	0	1.35	W	6.45	17.51
17 - 05	946.5	28.2	12.6	19.8	88.9	26.9	56.8	0	1.2	W	5.25	18.36
18 - 05	948.2	28.5	13.1	20.4	79.2	30	53.4	0	1.08	W	7.25	17.55
19 - 05	948.8	28.8	13.3	20.4	81.9	30.1	58.3	0	1.71	NE	7.65	17.06
20 - 05	949	28.2	14.8	21.3	89.9	35.5	62.2	0	1.53	NE	6.45	13.70
21 - 05	947.3	28.5	16	21.7	85.7	34.1	61.4	0	1.83	N	6.05	16.65
22 - 05	945.5	29.7	14.9	22	87	37.3	63.4	20.9	2.74	N	9.25	17.08
23 - 05	946.5	21.4	14.2	17.9	98.9	73.3	90.6	0	2.27	SW	7.25	3.97
24 - 05	948.2	16.2	10.2	13.2	97.5	62.5	78.9	0	1.13	NW	4.45	6.95
25 - 05	945.9	20.7	11	14.6	97.3	37.6	66.8	0	1.67	NW	6.45	17.37
26 - 05	945.9	21.6	7.3	14.2	90.7	28.9	61.3	0	1.36	NW	6.45	18.31
27 - 05	946.3	25.2	7.1	15.7	86.9	24.9	55.4	0	1.09	W	6.05	18.21
28 - 05	947.1	26.2	9.6	16.9	79.7	24.6	53.4	0	1.08	S	4.45	17.40
29 - 05	947.9	27	9.8	18	79.2	23	50.7	0	1.2	E	6.45	17.82
30 - 05	947.1	26.7	10.5	18.3	81.1	28.2	53.4	0	1.45	NW	6.45	17.44
31 - 05	946.8	26	10.3	18	86.8	32.3	59.6	0	1.16	NW	5.25	16.85

[truncated: 3 more sheets: June-20, July-20, Aug-20]
