# Supplementary material for: The Eucalyptus grandis chloroplast proteome: Seasonal variations in leaf development
Source: PLoS One. 2022 Sep 1;17(9):e0265134. doi: 10.1371/journal.pone.0265134 (PMC9436043; doi:10.1371/journal.pone.0265134)
Supplement: S2 Table — (XLSX) [file pone.0265134.s004.xlsx]

## Sheet: final
S2 Table. Eucalyptus grandis non-redundant protein dataset
Protein ID	Peptides	Sequence length	MS/MS count	LFQ intensity	NSAF	Subcellular location	Description
Eucgr.A00010.3.p	1	129	6	190.365	0.000167916	Stroma	Bacterial trigger factor
Eucgr.A00018.2.p	4	311	50	563.377	0.000580416	Outer membrane	Plastid transcriptionally active 4
Eucgr.A00264.1.p	3	150	398	644.95	0.00957902	Thylakoid	Photosystem II reaction center protein B
Eucgr.A00348.1.p	4	578	32	548.729	0.000199872	Stroma	Lipoamide dehydrogenase 1
Eucgr.A00474.2.p	5	211	121	609.408	0.0020703	Thylakoid	Ribosomal protein S9
Eucgr.A00746.1.p	3	119	27	547.211	0.000819118	Thylakoid	Lipid transfer protein 1
Eucgr.A00992.1.p	3	262	96	577.312	0.00132282	Stroma	Rotamase CYP 4
Eucgr.A01047.1.p	6	265	442	675.075	0.00602152	Thylakoid	Photosystem II light harvesting complex gene 2.2
Eucgr.A01129.2.p	2	708	9	189.712	4.58922e-05	Lumen	Aconitase 3
Eucgr.A01135.1.p	4	380	72	580.839	0.000684035	Outer membrane	Isocitrate dehydrogenase V
Eucgr.A01257.1.p	1	122	6	343.641	0.00017755	Stroma	Ribosomal protein L14
Eucgr.A01273.1.p	4	342	101	600.134	0.00106617	Stroma	NAD(P)-binding Rossmann-fold superfamily protein
Eucgr.A01555.1.p	5	141	146	607.898	0.00373821	Stroma	Thioredoxin superfamily protein
Eucgr.A01711.1.p	6	226	57	559.749	0.000910533	Thylakoid	Ribosomal protein L6 family
Eucgr.A01769.1.p	7	254	334	655.018	0.00474725	Lumen	Photosynthetic electron transfer C
Eucgr.A01774.2.p	6	255	205	630.641	0.00290231	Thylakoid	Photosystem II reaction center PSB29 protein
Eucgr.A01783.2.p	4	192	22	540.744	0.000413667	Outer membrane	Isopentenyl pyrophosphate:dimethylallyl pyrophosphate isomerase 2
Eucgr.A01801.2.p	3	284	22	546.831	0.000279662	Thylakoid	Protochlorophyllide oxidoreductase A
Eucgr.A01933.1.p	18	691	633	677.738	0.00330716	Thylakoid	FtsH extracellular protease family
Eucgr.A02018.2.p	2	178	27	540.416	0.000547612	Thylakoid	Ribosomal protein L18ae/LX family protein
Eucgr.A02039.1.p	11	262	983	723.804	0.0135451	Lumen	Photosystem II subunit P-1
Eucgr.A02042.1.p	8	374	194	615.789	0.00187266	Outer membrane	NAD(P)-linked oxidoreductase superfamily protein
Eucgr.A02100.1.p	1	495	2	185.255	1.45866e-05	Inner membrane	Hydroxyproline-rich glycoprotein family protein
Eucgr.A02177.1.p	2	286	4	185.449	5.04921e-05	Thylakoid	Dicarboxylate diiron protein, putative (Crd1)
Eucgr.A02448.1.p	3	391	19	529.337	0.000175431	Stroma	NAD(P)-binding Rossmann-fold superfamily protein
Eucgr.A02451.1.p	5	408	139	606.747	0.00122994	Plastoglobule	Plastid-lipid associated protein PAP / fibrillin family protein
Eucgr.A02571.1.p	1	331	7	540.227	7.63483e-05	Stroma	Chloroplast RNA-binding protein 33
Eucgr.A02664.3.p	4	431	31	551.911	0.000259665	Stroma	Tubulin/FtsZ family protein
Eucgr.A02747.1.p	1	169	10	197.416	0.00021362	Thylakoid	NADH dehydrogenase subunit J
Eucgr.A02850.1.p	4	334	12	342.058	0.000129707	Lumen	Carboxyesterase 20
Eucgr.A02854.1.p	4	334	3	186.933	3.24268e-05	Outer membrane	Carboxyesterase 20
Eucgr.A02929.1.p	2	282	17	537.869	0.000217635	Stroma	Peptide met sulfoxide reductase 4
Eucgr.A02930.1.p	3	148	52	568.884	0.00126844	Outer membrane	Nucleoside diphosphate kinase family protein
Eucgr.B00177.1.p	4	362	93	588.853	0.000927478	Stroma	31-kDa RNA binding protein
Eucgr.B00316.1.p	5	472	10	340.093	7.6487e-05	Stroma	1-deoxy-D-xylulose 5-phosphate reductoisomerase
Eucgr.B00357.1.p	9	534	280	633.376	0.00189298	Outer membrane	Aldehyde dehydrogenase 2B4
Eucgr.B00425.1.p	2	196	31	541.322	0.000570999	Thylakoid	Protein of unknown function (DUF1118)
Eucgr.B00511.2.p	5	412	70	617.093	0.000613381	Stroma	Malate dehydrogenase
Eucgr.B00512.1.p	3	474	47	559.053	0.000357972	Thylakoid	Pyridine nucleotide-disulphide oxidoreductase family protein
Eucgr.B00523.1.p	6	294	377	688.555	0.00462939	Thylakoid	Light-harvesting chlorophyll-protein complex I subunit A4
Eucgr.B00532.5.p	5	254	121	598.987	0.00171981	Stroma	D-ribulose-5-phosphate-3-epimerase
Eucgr.B00589.1.p	3	328	48	562.684	0.00052832	Thylakoid	Gamma subunit of Mt ATP synthase
Eucgr.B00604.1.p	4	189	77	595.96	0.00147082	Thylakoid	Protein of unknown function (DUF1118)
Eucgr.B01007.1.p	1	284	4	334.326	5.08477e-05	Thylakoid	Chlorophyll A-B binding family protein
Eucgr.B01030.1.p	4	244	39	546.356	0.000577038	Inner membrane	Ribosomal protein S3Ae
Eucgr.B01088.1.p	10	214	892	700.315	0.0150481	Thylakoid	Photosystem I subunit D-2
Eucgr.B01112.1.p	2	196	66	564.332	0.00121567	Outer membrane	Peroxiredoxin IIF
Eucgr.B01133.1.p	1	437	18	532.833	0.000148703	Outer membrane	Eukaryotic aspartyl protease family protein
Eucgr.B01163.2.p	12	432	484	679.725	0.00404474	Stroma	Glutamine synthetase 2
Eucgr.B01439.1.p	6	237	58	224.843	0.000883505	Stroma	2-phosphoglycolate phosphatase 1
Eucgr.B01439.2.p	4	237	26	353.244	0.000396054	Stroma	2-phosphoglycolate phosphatase 1
Eucgr.B01475.2.p	3	342	10	201.139	0.000105561	Inner membrane	S-adenosyl-L-methionine-dependent methyltransferases superfamily protein
Eucgr.B01499.1.p	5	313	30	541.305	0.000346024	Outer membrane	NAD(P)-linked oxidoreductase superfamily protein
Eucgr.B02112.1.p	5	293	213	625.399	0.00262447	Stroma	Ribose 5-phosphate isomerase, type A protein
Eucgr.B02162.1.p	4	139	370	705.724	0.00960984	Thylakoid	Photosystem I subunit E-2
Eucgr.B02306.1.p	13	531	248	645.079	0.00168611	Thylakoid	Plastid transcriptionally active 16
Eucgr.B02310.1.p	20	435	172	610.579	0.00142748	Stroma	Rubisco activase
Eucgr.B02380.3.p	1	389	2	331.129	1.85614e-05	Thylakoid	63 kDa inner membrane family protein
Eucgr.B02532.2.p	17	656	687	682.517	0.00378079	Stroma	Chaperonin-60alpha
Eucgr.B02608.3.p	5	375	36	548.383	0.000346578	Thylakoid	Plastid-lipid associated protein PAP / fibrillin family protein
Eucgr.B02755.2.p	9	414	283	632.404	0.00246783	Stroma	High cyclic electron flow 1
Eucgr.B02864.1.p	5	395	81	571.912	0.000740316	Stroma	Aldolase superfamily protein
Eucgr.B02878.1.p	16	556	1362	726.193	0.00884365	Outer membrane	ATP synthase alpha/beta family protein
Eucgr.B02956.1.p	3	113	44	567.01	0.00140574	Thylakoid	Chloroplast ribosomal protein S4
Eucgr.B03013.1.p	9	179	88	593.211	0.00177484	Stroma	Ribulose bisphosphate carboxylase (small chain) family protein
Eucgr.B03110.1.p	9	799	92	579.892	0.000415691	Stroma	Chaperone protein htpG family protein
Eucgr.B03154.1.p	5	394	21	349.804	0.000192421	Thylakoid	SPFH/Band 7/PHB domain-containing membrane-associated protein family
Eucgr.B03349.2.p	6	544	44	566.747	0.000292	Outer membrane	Aldehyde dehydrogenase 2B7
Eucgr.B03379.1.p	1	396	7	194.152	6.38164e-05	Lumen	Pyruvate dehydrogenase complex E1 alpha subunit
Eucgr.B03442.1.p	2	120	25	559.949	0.000752122	Lumen	Ribosomal protein L34e superfamily protein
Eucgr.B03494.1.p	3	264	102	646.967	0.00139484	Thylakoid	Photosystem I light harvesting complex gene 2
Eucgr.B03570.1.p	7	608	68	575.247	0.000403771	Thylakoid	Calnexin 1
Eucgr.B03593.2.p	22	608	784	679.158	0.00465524	Stroma	TCP-1/cpn60 chaperonin family protein
Eucgr.B03691.1.p	7	698	36	366.963	0.000186199	Stroma	Sulfite reductase
Eucgr.B03803.1.p	3	274	4	191.654	5.27034e-05	Outer membrane	Methyl-CPG-binding domain 11
Eucgr.B03930.5.p	3	217	29	368.764	0.000482467	Stroma	Copper/zinc superoxide dismutase 2
Eucgr.B03930.6.p	3	217	8	195.409	0.000133094	Stroma	Copper/zinc superoxide dismutase 2
Eucgr.C00345.1.p	7	576	86	567.013	0.000539021	Outer membrane	Cytosol aminopeptidase family protein
Eucgr.C00370.2.p	3	164	55	564.895	0.00121073	Thylakoid	Temperature-induced lipocalin
Eucgr.C00416.6.p	4	561	33	542.555	0.000212364	Thylakoid	Adenylate kinase family protein
Eucgr.C00658.2.p	2	483	27	574.417	0.000201812	Stroma	Sulfoquinovosyldiacylglycerol 1
Eucgr.C00774.1.p	12	296	560	675.914	0.00683008	Lumen	Thioredoxin superfamily protein
Eucgr.C01279.1.p	7	1201	55	587.847	0.000165329	Thylakoid	Elongation factor Ts family protein
Eucgr.C01875.1.p	2	287	7	334.535	8.80533e-05	Outer membrane	NAD(P)-binding Rossmann-fold superfamily protein
Eucgr.C02177.2.p	8	522	28	538.329	0.00019365	Outer membrane	Acetyl Co-enzyme a carboxylase biotin carboxylase subunit
Eucgr.C02263.1.p	1	120	16	197.861	0.000481358	Thylakoid	60S acidic ribosomal protein family
Eucgr.C02505.2.p	1	334	5	335.857	5.40447e-05	Outer membrane	Translation initiation factor 3 protein
Eucgr.C02535.1.p	5	193	28	548.089	0.000523757	Stroma	Uncharacterised BCR, YbaB family COG0718
Eucgr.C02602.2.p	1	247	3	191.643	4.38484e-05	Stroma	Glutathione peroxidase 1
Eucgr.C02720.2.p	11	462	190	683.372	0.00148471	Stroma	Aspartate aminotransferase 5
Eucgr.C02721.1.p	8	461	34	534.088	0.000266261	Stroma	Aspartate aminotransferase 5
Eucgr.C02765.1.p	6	227	353	669.009	0.00561408	Thylakoid	ATPase, F0 complex, subunit B/B\', bacterial/chloroplast
Eucgr.C03047.1.p	20	1053	474	665.395	0.0016251	Thylakoid	Glycine decarboxylase P-protein 1
Eucgr.C03295.3.p	9	254	309	654.088	0.00439192	Stroma	Chaperonin 20
Eucgr.C03525.1.p	5	170	1497	778.662	0.0317909	Lumen	Ribulose-bisphosphate carboxylases
Eucgr.C03536.1.p	1	195	7	333.148	0.000129596	Thylakoid	Germin 3
Eucgr.C03704.2.p	3	451	81	568.643	0.000648392	Outer membrane	Insulinase (Peptidase family M16) protein
Eucgr.C03791.2.p	2	343	6	191.139	6.31519e-05	Stroma	Glyoxalase/Bleomycin resistance protein/Dioxygenase superfamily protein
Eucgr.C04235.1.p	5	229	106	584.265	0.00167109	Lumen	Chloroplast thylakoid lumen protein
Eucgr.D00191.1.p	3	345	38	561.725	0.000397644	Stroma	CLP protease P4
Eucgr.D00234.3.p	1	97	82	655.347	0.00305191	Thylakoid	Photosystem I subunit K
Eucgr.D00305.2.p	1	465	16	542.816	0.000124221	Stroma	3-ketoacyl-acyl carrier protein synthase I
Eucgr.D00319.1.p	8	265	105	590.887	0.00143045	Thylakoid	Chlorophyll A/B binding protein 1
Eucgr.D00321.1.p	7	300	316	649.956	0.00380273	Thylakoid	Light-harvesting chlorophyll-protein complex II subunit B1
Eucgr.D00322.1.p	9	358	684	743.967	0.00689767	Thylakoid	Light-harvesting chlorophyll-protein complex II subunit B1
Eucgr.D00551.1.p	1	452	2	187.058	1.59743e-05	Stroma	Magnesium chelatase i2
Eucgr.D00609.2.p	2	281	3	340.582	3.85429e-05	Thylakoid	Ribosomal protein S5 family protein
Eucgr.D00854.1.p	12	231	1773	752.441	0.0277093	Lumen	Photosystem II subunit Q-2
Eucgr.D01093.1.p	6	405	85	588.594	0.000757693	Outer membrane	Ribosomal protein L4/L1 family
Eucgr.D01115.1.p	4	276	96	605.256	0.00125572	Outer membrane	Ribosomal protein L3 family protein
Eucgr.D01171.1.p	1	179	49	565.563	0.000988263	Outer membrane	Ras-related small GTP-binding family protein
Eucgr.D01220.1.p	6	148	240	654.855	0.00585435	Outer membrane	Nucleoside diphosphate kinase family protein
Eucgr.D01648.1.p	2	228	81	595.528	0.00128257	Thylakoid	Plastid ribosomal protein l11
Eucgr.D01944.1.p	3	336	38	564.838	0.000408295	Thylakoid	PGR5-LIKE A
Eucgr.D02015.3.p	1	438	12	532.733	9.89092e-05	Inner membrane	HSP70-interacting protein 1
Eucgr.D02017.3.p	2	224	5	335.645	8.05845e-05	Stroma	Dimethylallyl, adenosine tRNA methylthiotransferase
Eucgr.D02023.1.p	10	779	40	547.56	0.000185375	Stroma	Translation elongation factor EFG/EF2 protein
Eucgr.D02179.2.p	4	163	43	569.995	0.00095238	Thylakoid	Single hybrid motif superfamily protein
Eucgr.D02207.1.p	2	303	6	339.416	7.14888e-05	Stroma	RNA-binding (RRM/RBD/RNP motifs) family protein
Eucgr.D02221.1.p	4	360	207	626.228	0.00207586	Lumen	Plastid-lipid associated protein PAP / fibrillin family protein
Eucgr.D02227.2.p	4	275	62	572.574	0.000813933	Plastoglobule	NAD(P)-binding Rossmann-fold superfamily protein
Eucgr.D02319.1.p	5	265	88	579.744	0.00119885	Outer membrane	Ribosomal L5P family protein
Eucgr.D02339.2.p	4	164	352	676.378	0.00774869	Thylakoid	Protein CURVATURE THYLAKOID 1A, chloroplastic
Eucgr.D02467.1.p	19	748	754	693.919	0.00363914	Stroma	Transketolase
Eucgr.D02508.3.p	4	134	144	613.917	0.0038796	Outer membrane	Ribosomal protein S11 family protein
Eucgr.D02588.1.p	3	206	62	585.6	0.00108656	Outer membrane	Breast basic conserved 1
Eucgr.D02642.2.p	2	256	21	346.996	0.000296148	Inner membrane	Plant/protein
Eucgr.E00015.1.p	2	302	55	591.482	0.000657484	Thylakoid	Photosystem I P subunit
Eucgr.E00068.1.p	13	456	346	659.988	0.00273931	Thylakoid	Thylakoid rhodanese-like
Eucgr.E00176.5.p	1	163	28	530.659	0.000620154	Thylakoid	Cleavage/polyadenylation specificity factor, 25kDa subunit
Eucgr.E00301.1.p	1	485	2	332.202	1.48874e-05	Stroma	Non-intrinsic ABC protein 6
Eucgr.E00356.2.p	2	303	27	549.909	0.0003217	Stroma	CLP protease R subunit 4
Eucgr.E00579.1.p	3	250	28	549.974	0.000404341	Lumen	Glutathione peroxidase 6
Eucgr.E01024.1.p	10	719	67	560.562	0.000336415	Thylakoid	Heat shock protein 70 (Hsp 70) family protein
Eucgr.E01068.4.p	2	613	6	191.547	3.53362e-05	Stroma	UDP-Glycosyltransferase superfamily protein
Eucgr.E01113.1.p	10	312	1319	727.617	0.0152623	Thylakoid	Photosynthetic electron transfer A
Eucgr.E01144.1.p	3	408	13	193.082	0.00011503	Plastoglobule	Nine-cis-epoxycarotenoid dioxygenase 4
Eucgr.E01259.1.p	2	541	23	545.156	0.000153483	Inner membrane	Membrane protein, putative
Eucgr.E01261.2.p	16	375	994	698.591	0.0095694	Stroma	Phosphoribulokinase
Eucgr.E01909.2.p	2	307	19	346.672	0.000223432	Thylakoid	Transketolase family protein
Eucgr.E02381.1.p	8	252	204	699.16	0.00292253	Thylakoid	Light-harvesting chlorophyll-protein complex II subunit B1
Eucgr.E02392.1.p	3	394	92	602.698	0.000842987	Outer membrane	NAD(P)-binding Rossmann-fold superfamily protein
Eucgr.E02606.1.p	9	313	36	598.061	0.000415229	Thylakoid	Photosynthetic electron transfer A
Eucgr.E02785.2.p	10	480	62	220.863	0.000466316	Stroma	NAD(P)-binding Rossmann-fold superfamily protein
Eucgr.E02785.3.p	7	480	49	373.27	0.00036854	Stroma	NAD(P)-binding Rossmann-fold superfamily protein
Eucgr.E03242.1.p	4	314	90	606.109	0.00103477	Inner membrane	Glucose-6-phosphate/phosphate translocator-related
Eucgr.E03674.1.p	1	245	3	331.89	4.42063e-05	Outer membrane	Adenine nucleotide alpha hydrolases-like superfamily protein
Eucgr.E03887.1.p	2	268	40	555.653	0.000538834	Thylakoid	Ycf3-interacting protein 1, chloroplastic
Eucgr.E03981.1.p	3	336	104	595.957	0.00111744	Plastoglobule	Fibrillin
Eucgr.E04053.1.p	15	373	953	722.335	0.00922388	Thylakoid	ATPase, F1 complex, gamma subunit protein
Eucgr.E04322.1.p	2	216	39	559.944	0.000651839	Lumen	FK506-binding protein 13
Eucgr.F00243.1.p	1	251	7	191.019	0.000100682	Thylakoid	Succinate dehydrogenase 5
Eucgr.F00373.3.p	8	344	198	619.407	0.00207796	Lumen	Ascorbate peroxidase 4
Eucgr.F01067.3.p	6	209	28	549.357	0.000483661	Lumen	Photosynthetic electron transfer C
Eucgr.F01077.1.p	2	242	28	588.448	0.000417707	Thylakoid	Light-harvesting chlorophyll B-binding protein 3
Eucgr.F01089.1.p	2	467	3	190.42	2.31918e-05	Lumen	Cyclophilin-like peptidyl-prolyl cis-trans isomerase family protein
Eucgr.F01098.1.p	7	398	89	593.923	0.000807303	Outer membrane	Protochlorophyllide oxidoreductase A
Eucgr.F01167.2.p	2	194	18	357.506	0.000334966	Thylakoid	Chloroplast 30S ribosomal protein S20, putative
Eucgr.F01206.1.p	19	713	435	659.351	0.00220257	Thylakoid	FtsH extracellular protease family
Eucgr.F01209.1.p	7	348	164	614.671	0.00170135	Thylakoid	Lactate/malate dehydrogenase family protein
Eucgr.F01365.2.p	2	232	83	581.045	0.00129157	Thylakoid	Ribosomal protein L13 family protein
Eucgr.F01375.4.p	2	187	10	201.254	0.000193058	Stroma	Methionine sulfoxide reductase B 1
Eucgr.F01413.2.p	17	326	861	696.699	0.00953487	Outer membrane	Aldolase-type TIM barrel family protein
Eucgr.F01476.1.p	24	484	1210	714.821	0.00902546	Stroma	Phosphoglycerate kinase family protein
Eucgr.F01793.1.p	19	454	1056	726.106	0.00839726	Stroma	Glyceraldehyde-3-phosphate dehydrogenase B subunit
Eucgr.F01878.1.p	1	131	8	542.206	0.000220469	Inner membrane	Ribosomal protein L31
Eucgr.F01880.1.p	1	373	8	526.026	7.74302e-05	Stroma	Ornithine carbamoyltransferase
Eucgr.F01905.1.p	1	212	6	191.193	0.000102175	Outer membrane	Outer envelope pore protein 24A, chloroplastic
Eucgr.F02457.3.p	3	230	34	547.314	0.000533679	Thylakoid	Tetratricopeptide repeat (TPR)-like superfamily protein
Eucgr.F02479.1.p	3	256	36	539.876	0.000507682	Stroma	Allene oxide cyclase 4
Eucgr.F02481.1.p	4	339	32	358.595	0.000340784	Thylakoid	Acclimation of photosynthesis to environment
Eucgr.F02481.2.p	4	339	23	204.22	0.000244939	Thylakoid	Acclimation of photosynthesis to environment
Eucgr.F02574.1.p	3	432	10	532.043	8.35691e-05	Stroma	P-loop containing nucleoside triphosphate hydrolases superfamily protein
Eucgr.F02754.1.p	5	188	255	643.785	0.00489679	Stroma	Thioredoxin superfamily protein
Eucgr.F02835.1.p	3	383	13	528.95	0.000122539	Stroma	pfkB-like carbohydrate kinase family protein
Eucgr.F02905.2.p	9	459	80	564.974	0.000629226	Outer membrane	UDP-glucose pyrophosphorylase 2
Eucgr.F02916.1.p	2	117	327	702.325	0.01009	Stroma	ATP synthase subunit beta
Eucgr.F02968.1.p	5	292	152	608.875	0.00187927	Thylakoid	Rieske (2Fe-2S) domain-containing protein
Eucgr.F03012.1.p	4	721	16	538.8	8.01151e-05	Outer membrane	MAR binding filament-like protein 1
Eucgr.F03038.1.p	1	145	219	588.533	0.00545262	Thylakoid	Photosystem I subunit H-1
Eucgr.F03039.1.p	3	170	62	578.512	0.00131666	Outer membrane	Ribosomal protein S17
Eucgr.F03139.2.p	2	342	15	529.799	0.000158341	Stroma	Glyoxylate reductase 2
Eucgr.F03186.8.p	3	98	69	638.609	0.00254186	Thylakoid	Photosystem II subunit R
Eucgr.F03245.1.p	2	73	19	534.602	0.000939637	Thylakoid	Photosystem II reaction center protein H
Eucgr.F03433.1.p	7	487	70	562.781	0.000518918	Stroma	Thiazole biosynthetic enzyme, chloroplast (ARA6) (THI1) (THI4)
Eucgr.F03445.1.p	3	331	11	522.899	0.000119976	Lumen	Chloroplastic lipocalin
Eucgr.F03446.1.p	1	178	3	328.804	6.08458e-05	Thylakoid	Ankyrin repeat family protein
Eucgr.F03510.1.p	3	421	20	348.576	0.000171505	Stroma	Homolog of bacterial cytokinesis Z-ring protein FTSZ 1-1
Eucgr.F03557.1.p	10	479	294	642.682	0.00221585	Outer membrane	Catalase 2
Eucgr.F03646.1.p	3	162	204	669.512	0.00454616	Thylakoid	Photosystem I subunit G
Eucgr.F03703.1.p	3	218	27	548.252	0.000447133	Stroma	Glutathione S-transferase phi 8
Eucgr.F03707.1.p	4	301	101	580.453	0.00121139	Stroma	Chloroplastic drought-induced stress protein of 32 kD
Eucgr.F03746.2.p	1	274	2	184.171	2.63517e-05	Outer membrane	Ribosomal protein S13/S18 family
Eucgr.F03789.1.p	8	266	1132	718.747	0.0153636	Thylakoid	Chlorophyll A-B binding family protein
Eucgr.F03852.1.p	2	218	26	544.404	0.000430572	Thylakoid	Subunit NDH-M of NAD(P)H:plastoquinone dehydrogenase complex
Eucgr.F03957.1.p	1	472	4	191.026	3.05948e-05	Thylakoid	NDH-dependent cyclic electron flow 1
Eucgr.F03988.1.p	6	314	46	552.873	0.000528881	Stroma	Nuclear protein
Eucgr.F04018.1.p	8	301	42	365.08	0.000503747	Thylakoid	Ribosomal protein L30/L7 family protein
Eucgr.F04099.1.p	14	282	2153	755.727	0.0275629	Thylakoid	Light harvesting complex of photosystem II 5
Eucgr.F04109.1.p	2	210	13	206.273	0.000223488	Outer membrane	HSP20-like chaperones superfamily protein
Eucgr.F04149.1.p	12	245	870	724.713	0.0128198	Stroma	ATP synthase delta-subunit gene
Eucgr.F04344.2.p	4	397	42	556.237	0.000381934	Thylakoid	Thylakoidal ascorbate peroxidase
Eucgr.F04417.1.p	2	208	79	580.485	0.00137118	Thylakoid	Germin 3
Eucgr.F04474.1.p	1	533	1	185.515	6.77333e-06	Outer membrane	Aldehyde dehydrogenase 5F1
Eucgr.G00235.1.p	16	706	70	217.027	0.00035795	Stroma	Chloroplast heat shock protein 70-2
Eucgr.G00478.1.p	8	662	75	578.578	0.000409009	Lumen	NAD(P)-binding Rossmann-fold superfamily protein
Eucgr.G00649.1.p	3	790	16	198.901	7.31177e-05	Thylakoid	Beta-D-xylosidase 4
Eucgr.G00777.1.p	4	259	167	634.481	0.0023278	Thylakoid	Light harvesting complex photosystem II subunit 6
Eucgr.G01121.1.p	5	302	116	603.329	0.00138669	Stroma	Pyrophosphorylase 6
Eucgr.G01124.1.p	6	543	47	551.106	0.000312484	Stroma	Pyridoxal phosphate (PLP)-dependent transferases superfamily protein
Eucgr.G01188.2.p	3	406	26	197.942	0.000231194	Thylakoid	Ethylene-dependent gravitropism-deficient and yellow-green-like 3
Eucgr.G01465.1.p	2	1090	4	188.506	1.32484e-05	Stroma	Presequence protease 2
Eucgr.G01561.1.p	4	449	50	216.182	0.000402025	Outer membrane	Eukaryotic aspartyl protease family protein
Eucgr.G01726.1.p	19	397	1347	748.937	0.0122492	Stroma	Fructose-bisphosphate aldolase 2
Eucgr.G01834.1.p	5	405	107	593.847	0.000953802	Thylakoid	NAD(P)-binding Rossmann-fold superfamily protein
Eucgr.G01934.1.p	3	137	112	602.557	0.00295139	Thylakoid	CCR-like
Eucgr.G01942.1.p	1	377	3	185.548	2.87283e-05	Outer membrane	Phosphate transporter 3;1
Eucgr.G01949.1.p	2	218	20	546.332	0.00033121	Inner membrane	Vacuolar ATP synthase subunit C (VATC) / V-ATPase C subunit / vacuolar proton pump C subunit (DET3)
Eucgr.G01978.1.p	2	442	10	344.874	8.16784e-05	Stroma	Aldolase-type TIM barrel family protein
Eucgr.G02043.2.p	3	329	16	341.718	0.000175571	Outer membrane	Magnesium-protoporphyrin IX methyltransferase
Eucgr.G02317.1.p	2	273	16	345.33	0.000211586	Outer membrane	Ribosomal protein L15
Eucgr.G02521.1.p	2	210	23	562.963	0.000395401	Thylakoid	NAD(P)-linked oxidoreductase superfamily protein
Eucgr.G02593.1.p	2	290	25	356.594	0.000311223	Lumen	Mog1/PsbP/DUF1795-like photosystem II reaction center PsbP family protein
Eucgr.G02623.1.p	2	188	9	204.873	0.000172828	Stroma	Ferredoxin/thioredoxin reductase subunit A (variable subunit) 2
Eucgr.G02904.1.p	4	246	58	566.507	0.000851182	Lumen	PsbP-like protein 1
Eucgr.G02956.2.p	3	217	38	548.257	0.000632198	Lumen	Tetratricopeptide repeat (TPR)-like superfamily protein
Eucgr.G03042.1.p	4	320	79	592.695	0.000891264	Thylakoid	Ribosomal protein L10 family protein
Eucgr.G03060.1.p	9	276	812	698.627	0.0106213	Thylakoid	Light harvesting complex photosystem II
Eucgr.G03125.2.p	2	314	6	185.546	6.89844e-05	Stroma	Uroporphyrinogen decarboxylase
Eucgr.G03205.2.p	1	223	21	553.3	0.000339973	Thylakoid	Proline-rich family protein
Eucgr.G03331.1.p	7	384	149	622.977	0.00140083	Inner membrane	Protein of unknown function (DUF3411)
Eucgr.G03333.2.p	7	417	156	616.985	0.00135057	Thylakoid	Ribosomal protein L1p/L10e family
Eucgr.G03374.2.p	4	553	75	571.934	0.000489627	Lumen	Carotenoid cleavage dioxygenase 1
Eucgr.G03388.1.p	5	465	48	562.671	0.000372664	Outer membrane	ADP/ATP carrier 2
Eucgr.H00059.1.p	3	211	70	564.653	0.00119769	Outer membrane	Cytochrome B5 isoform B
Eucgr.H00078.2.p	10	522	257	633.601	0.00177743	Outer membrane	Insulinase (Peptidase family M16) protein
Eucgr.H00128.2.p	1	282	3	185.9	3.84062e-05	Stroma	RNA-binding (RRM/RBD/RNP motifs) family protein
Eucgr.H00144.2.p	9	281	333	661.55	0.00427826	Plastoglobule	Plastid-lipid associated protein PAP / fibrillin family protein
Eucgr.H00243.3.p	1	813	6	334.58	2.66434e-05	Stroma	Clp ATPase
Eucgr.H00743.1.p	1	133	11	197.325	0.000298587	Outer membrane	Ribosomal protein L32e
Eucgr.H00750.2.p	4	221	19	352.588	0.000310378	Outer membrane	Ribosomal protein S8e family protein
Eucgr.H00828.1.p	3	136	35	567.503	0.000929092	Thylakoid	Photosystem I subunit E-2
Eucgr.H01006.1.p	2	299	23	350.193	0.000277707	Stroma	Nuclear encoded CLP protease 5
Eucgr.H01180.1.p	6	155	125	606.672	0.00291144	Lumen	Ribosomal protein S7
Eucgr.H01393.1.p	5	293	28	205.363	0.000345001	Outer membrane	Isopentenyl pyrophosphate:dimethylallyl pyrophosphate isomerase 2
Eucgr.H01473.3.p	3	290	17	344.751	0.000211632	Stroma	Ribosome recycling factor, chloroplast precursor
Eucgr.H01479.1.p	9	405	278	638.92	0.0024781	Stroma	Chloroplast stem-loop binding protein of 41 kDa
Eucgr.H02333.1.p	2	258	8	194.414	0.000111944	Stroma	Thioredoxin superfamily protein
Eucgr.H02605.2.p	5	397	109	590.098	0.000991209	Stroma	Oxidoreductase, zinc-binding dehydrogenase family protein
Eucgr.H02772.1.p	3	422	16	537.761	0.000136879	Lumen	RNA-binding (RRM/RBD/RNP motifs) family protein
Eucgr.H02991.1.p	9	188	559	687.864	0.0107345	Thylakoid	ATPase, F0 complex, subunit B/B\', bacterial/chloroplast
Eucgr.H02992.2.p	1	217	76	573.654	0.0012644	Inner membrane	Plastid developmental protein DAG, putative
Eucgr.H03311.1.p	16	382	388	658.721	0.00366689	Stroma	Chloroplast RNA binding
Eucgr.H03409.1.p	1	167	226	686.072	0.00488564	Thylakoid	ATP synthase subunit beta
Eucgr.H04084.2.p	9	417	171	621.787	0.00148044	Outer membrane	Ribosomal protein S1
Eucgr.H04086.1.p	7	507	130	605.322	0.000925688	Outer membrane	Mitochondrial lipoamide dehydrogenase 1
Eucgr.H04112.1.p	11	444	4	335.689	3.25242e-05	Outer membrane	S-adenosylmethionine synthetase family protein
Eucgr.H04210.4.p	3	307	15	196.121	0.000176393	Thylakoid	Ammonium transporter 1-like protein
Eucgr.H04427.1.p	10	530	105	579.933	0.000715225	Stroma	Dehydroquinate dehydratase, putative / shikimate dehydrogenase, putative
Eucgr.H04428.2.p	5	532	20	340.498	0.000135721	Stroma	Dehydroquinate dehydratase, putative / shikimate dehydrogenase, putative
Eucgr.H04433.2.p	3	129	77	640.581	0.00215492	Outer membrane	Gamma histone variant H2AX
Eucgr.H04456.1.p	10	291	517	670.214	0.00641397	Lumen	Thylakoid lumen 18.3 kDa protein
Eucgr.H04551.1.p	3	187	15	552.867	0.000289587	Lumen	Ribosomal protein L18
Eucgr.H04606.1.p	4	257	51	563.62	0.000716418	Lumen	Cyclophilin 20-2
Eucgr.H04662.1.p	4	928	26	546.072	0.000101147	Outer membrane	PLAT/LH2 domain-containing lipoxygenase family protein
Eucgr.H04673.1.p	11	433	344	648.488	0.00286814	Thylakoid	Glyceraldehyde-3-phosphate dehydrogenase C2
Eucgr.H04690.1.p	1	240	47	566.105	0.000706994	Thylakoid	Multidrug resistance protein
Eucgr.H04692.1.p	6	261	35	215.399	0.000484124	Stroma	Heat shock protein 21
Eucgr.H04748.1.p	3	538	9	339.822	6.03934e-05	Thylakoid	3-deoxy-D-arabino-heptulosonate 7-phosphate synthase 1
Eucgr.H04815.2.p	4	475	23	353.818	0.000174809	Thylakoid	Myo-inositol-1-phosphate synthase 2
Eucgr.H05078.2.p	1	526	8	329.882	5.49077e-05	Plastoglobule	NAD(P)H dehydrogenase C1
Eucgr.I00053.1.p	3	731	10	341.656	4.93869e-05	Lumen	KH domain-containing protein
Eucgr.I00200.2.p	9	168	652	714.451	0.014011	Lumen	Photosystem I reaction center subunit PSI-N, chloroplast, putative / PSI-N, putative (PSAN)
Eucgr.I00205.1.p	1	169	12	366.439	0.000256344	Thylakoid	NAD(P)H:plastoquinone dehydrogenase complex subunit O
Eucgr.I00241.1.p	10	377	443	667.65	0.00424221	Thylakoid	Actin 7
Eucgr.I00301.3.p	3	388	16	344.59	0.000148874	Thylakoid	26S proteasome, regulatory subunit Rpn7;Proteasome component (PCI) domain
Eucgr.I00381.3.p	1	230	8	206.277	0.000125572	Lumen	FK506-binding protein 16-2
Eucgr.I00441.1.p	3	189	64	588.98	0.0012225	Thylakoid	Ribosomal L29 family protein
Eucgr.I00535.2.p	4	136	133	627.081	0.00353055	Thylakoid	Histone superfamily protein
Eucgr.I00580.1.p	16	519	371	438.622	0.00258069	Lumen	Serine transhydroxymethyltransferase 1
Eucgr.I00580.2.p	16	519	220	250.643	0.00153033	Lumen	Serine transhydroxymethyltransferase 1
Eucgr.I00708.1.p	3	126	94	584.248	0.00269331	Outer membrane	Translation protein SH3-like family protein
Eucgr.I00922.1.p	1	667	2	331	1.08251e-05	Stroma	Zeaxanthin epoxidase (ZEP) (ABA1)
Eucgr.I01025.1.p	19	331	2949	773.33	0.0321645	Lumen	Photosystem II subunit O-2
Eucgr.I01072.1.p	2	375	3	332.442	2.88815e-05	Stroma	Transducin/WD40 repeat-like superfamily protein
Eucgr.I01073.1.p	2	386	7	328.962	6.54697e-05	Stroma	CLP protease proteolytic subunit 1
Eucgr.I01133.2.p	4	144	111	585.148	0.00278285	Thylakoid	Ribosomal protein S5 domain 2-like superfamily protein
Eucgr.I01326.1.p	11	328	123	589.07	0.00135382	Stroma	Fructose-bisphosphate aldolase 2
Eucgr.I01326.2.p	12	308	297	673.721	0.00348125	Stroma	Fructose-bisphosphate aldolase 1
Eucgr.I01374.1.p	8	314	181	600.64	0.00208103	Stroma	Triosephosphate isomerase
Eucgr.I01423.2.p	10	368	315	644.817	0.00309024	Outer membrane	Hydroxypyruvate reductase
Eucgr.I01454.1.p	3	541	5	196.297	3.33658e-05	Outer membrane	Phytoene desaturase 3
Eucgr.I01564.1.p	15	402	713	683.226	0.00640314	Stroma	Glyceraldehyde 3-phosphate dehydrogenase A subunit 2
Eucgr.I01599.1.p	3	280	33	555.154	0.000425486	Lumen	Ubiquinol-cytochrome C reductase iron-sulfur subunit
Eucgr.I01643.1.p	2	193	102	597.955	0.00190797	Thylakoid	Ribosomal protein large subunit 27
Eucgr.I01649.1.p	3	341	5	192.134	5.29353e-05	Plastoglobule	Peptidase family M48 family protein
Eucgr.I01668.3.p	4	442	21	535.744	0.000171525	Thylakoid	Cytochrome C1 family
Eucgr.I01790.1.p	13	379	1518	720.205	0.0144598	Stroma	Carbonic anhydrase 1
Eucgr.I01792.1.p	5	443	117	601.967	0.00095348	Lumen	DegP protease 1
Eucgr.I01801.8.p	4	239	6	336.29	9.06322e-05	Stroma	Oxidoreductase, zinc-binding dehydrogenase family protein
Eucgr.I01803.1.p	6	308	77	592.327	0.000902546	Stroma	Oxidoreductase, zinc-binding dehydrogenase family protein
Eucgr.I01807.1.p	14	318	446	616.789	0.00506334	Stroma	Oxidoreductase, zinc-binding dehydrogenase family protein
Eucgr.I01808.1.p	12	260	106	585.868	0.00147184	Stroma	Oxidoreductase, zinc-binding dehydrogenase family protein
Eucgr.I01816.1.p	4	459	53	568.965	0.000416862	Lumen	Cyclophilin 38
Eucgr.I01982.1.p	6	976	15	197.147	5.54844e-05	Stroma	Casein lytic proteinase B3
Eucgr.I01987.1.p	2	337	32	336.955	0.000342807	Thylakoid	Delta subunit of Mt ATP synthase
Eucgr.I02231.1.p	2	426	23	536.417	0.000194916	Stroma	Phosphoserine aminotransferase
Eucgr.I02289.2.p	1	186	9	194.996	0.000174686	Outer membrane	Rhodanese/Cell cycle control phosphatase superfamily protein
Eucgr.I02316.5.p	1	257	4	187.462	5.61896e-05	Stroma	Cell wall integrity/stress response component
Eucgr.I02340.1.p	13	365	895	720.646	0.00885237	Outer membrane	Ferredoxin-NADP(+)-oxidoreductase 1
Eucgr.I02583.1.p	8	682	74	588.797	0.000391721	Outer membrane	Mitochondrial HSO70 2
Eucgr.I02676.1.p	2	229	14	347.069	0.00022071	Stroma	Thioesterase superfamily protein
Eucgr.I02677.1.p	6	260	354	665.897	0.00491541	Thylakoid	Light harvesting complex photosystem II subunit 6
Eucgr.I02716.2.p	2	198	119	594.232	0.00216976	Thylakoid	Plastid-lipid associated protein PAP / fibrillin family protein
Eucgr.I02744.1.p	1	136	45	218.133	0.00119455	Outer membrane	2Fe-2S ferredoxin-like superfamily protein
Eucgr.I02771.1.p	25	718	1184	706.471	0.00595328	Stroma	Chloroplast heat shock protein 70-2
Eucgr.J00025.1.p	20	742	408	433.438	0.00198511	Thylakoid	Heat shock protein 70
Eucgr.J00025.2.p	20	742	28	214.775	0.000136233	Thylakoid	Heat shock protein 70
Eucgr.J00164.3.p	1	280	4	186.23	5.15741e-05	Outer membrane	Biotin/lipoyl attachment domain-containing protein
Eucgr.J00176.1.p	1	261	41	541.848	0.000567117	Outer membrane	Ferritin 4
Eucgr.J00242.1.p	11	390	360	665.995	0.00333248	Stroma	Sedoheptulose-bisphosphatase
Eucgr.J00330.1.p	1	357	2	331.041	2.02251e-05	Inner membrane	Ribosomal RNA small subunit methyltransferase J
Eucgr.J00529.1.p	3	354	8	195.14	8.15861e-05	Outer membrane	Nitrilase 4
Eucgr.J00657.1.p	2	275	20	541.211	0.000262559	Thylakoid	Glutathione S-transferase, C-terminal-like;Translation elongation factor EF1B/ribosomal protein S6
Eucgr.J00682.1.p	5	593	22	202.236	0.000133936	Lumen	Pyrimidine 2
Eucgr.J00687.1.p	1	154	24	517.748	0.000562626	Outer membrane	Rhodanese-like domain-containing protein / PPIC-type PPIASE domain-containing protein
Eucgr.J00859.1.p	5	411	57	576.39	0.000500683	Outer membrane	Eukaryotic initiation factor 4A-III
Eucgr.J00865.1.p	10	419	272	633.224	0.0023436	Lumen	Photosystem II stability/assembly factor, chloroplast (HCF136)
Eucgr.J00982.3.p	3	154	11	197.291	0.00025787	Stroma	ACT domain-containing protein
Eucgr.J01027.1.p	2	146	4	328.314	9.89092e-05	Outer membrane	Hypothetical protein
Eucgr.J01037.4.p	4	333	80	584.482	0.000867312	Stroma	Lactate/malate dehydrogenase family protein
Eucgr.J01096.2.p	8	246	725	729.302	0.0106398	Thylakoid	Photosystem I light harvesting complex gene 1
Eucgr.J01176.1.p	3	436	8	340.88	6.62419e-05	Outer membrane	Eukaryotic aspartyl protease family protein
Eucgr.J01234.1.p	24	475	606	697.029	0.00460584	Stroma	Rubisco activase
Eucgr.J01250.1.p	3	463	63	603.124	0.000491235	Lumen	RNA-binding (RRM/RBD/RNP motifs) family protein
Eucgr.J01498.1.p	1	229	26	550.145	0.00040989	Thylakoid	Ribosomal protein PSRP-3/Ycf65
Eucgr.J01502.1.p	10	192	305	688.386	0.00573493	Stroma	Ribulose bisphosphate carboxylase (small chain) family protein
Eucgr.J01502.2.p	12	180	4047	821.306	0.081169	Stroma	Ribulose bisphosphate carboxylase (small chain) family protein
Eucgr.J01595.2.p	2	268	9	205.974	0.000121238	Stroma	Dehydroascorbate reductase 1
Eucgr.J01600.4.p	5	231	27	351.116	0.00042197	Lumen	ALWAYS EARLY 4
Eucgr.J01758.1.p	11	463	263	633.485	0.00205071	Stroma	Protein containing PDZ domain, a K-box domain, and a TPR region
Eucgr.J01847.2.p	2	227	13	199.71	0.000206751	Thylakoid	Oxidoreductases, acting on NADH or NADPH, quinone or similar compound as acceptor
Eucgr.J01939.1.p	3	283	133	589.867	0.00169666	Thylakoid	Ribosomal protein L4
Eucgr.J01957.1.p	5	162	5	191.824	0.000111425	Outer membrane	HSP20-like chaperones superfamily protein
Eucgr.J02030.1.p	24	469	2733	773.858	0.0210376	Stroma	Rubisco activase
Eucgr.J02030.7.p	23	434	48	364.571	0.000399283	Stroma	Rubisco activase
Eucgr.J02053.1.p	2	146	50	592.595	0.00123636	Outer membrane	Outer plastid envelope protein 16-1
Eucgr.J02055.1.p	4	136	207	435.556	0.00549491	Thylakoid	Histone superfamily protein
Eucgr.J02223.2.p	2	430	4	328.359	3.35831e-05	Outer membrane	Isocitrate/isopropylmalate dehydrogenase family protein
Eucgr.J02233.1.p	4	770	15	529.519	7.03283e-05	Thylakoid	Raffinose synthase family protein
Eucgr.J02453.3.p	3	451	65	568.76	0.000520315	Thylakoid	Regulatory particle non-ATPase 10
Eucgr.J02605.2.p	7	313	55	580.942	0.000634377	Outer membrane	40s ribosomal protein SA B
Eucgr.J02666.1.p	1	73	20	547.661	0.000989092	Stroma	Ribosomal protein L14
Eucgr.J02731.1.p	2	85	90	604.52	0.00382255	Stroma	ATP synthase epsilon chain
Eucgr.J02738.1.p	5	78	587	677.666	0.027169	Outer membrane	ATP synthase subunit beta
Eucgr.J02955.1.p	1	612	4	329.362	2.3596e-05	Outer membrane	AMP-dependent synthetase and ligase family protein
Eucgr.J02957.3.p	3	146	6	191.16	0.000148364	Thylakoid	Protein CURVATURE THYLAKOID 1C, chloroplastic
Eucgr.J02958.2.p	1	144	143	643.593	0.00358511	Thylakoid	Photosystem I subunit H2
Eucgr.J03033.1.p	4	134	334	692.929	0.00899852	Outer membrane	Histone H2A protein 9
Eucgr.J03079.1.p	4	383	19	345.991	0.000179095	Stroma	Alpha/beta-Hydrolases superfamily protein
Eucgr.J03143.1.p	7	288	186	633.719	0.00233158	Outer membrane	Uridylyltransferase-related
Eucgr.J03177.2.p	1	550	3	187.015	1.96919e-05	Inner membrane	Mediator subunit 8
Eucgr.K00001.1.p	4	333	77	573.955	0.000834787	Outer membrane	Plastid transcriptionally active 4
Eucgr.K00048.2.p	4	249	14	342.434	0.000202982	Outer membrane	Ribosomal protein L6 family
Eucgr.K00099.3.p	3	203	130	590.489	0.00231194	Thylakoid	Rubredoxin family protein
Eucgr.K00110.7.p	2	191	36	219.376	0.000680454	Stroma	Fe superoxide dismutase 2
Eucgr.K00185.2.p	2	644	46	560.63	0.00025787	Stroma	Phosphoglucomutase
Eucgr.K00245.1.p	5	218	62	588.287	0.00102675	Thylakoid	Membrane-associated progesterone binding protein 3
Eucgr.K00283.2.p	1	193	7	520.151	0.000130939	Thylakoid	Bacterial sec-independent translocation protein mttA/Hcf106
Eucgr.K00389.1.p	8	227	933	727.734	0.0148383	Thylakoid	pPhotosystem I subunit F
Eucgr.K00402.3.p	3	237	44	557.145	0.000670245	Lumen	Tetratricopeptide repeat (TPR)-like superfamily protein
Eucgr.K00410.1.p	2	240	14	539.031	0.000210594	Thylakoid	Rhodanese/Cell cycle control phosphatase superfamily protein
Eucgr.K00558.2.p	2	438	4	332.208	3.29697e-05	Outer membrane	Flavin containing amine oxidoreductase family
Eucgr.K00727.1.p	7	472	112	597.596	0.000856654	Stroma	Glutamate-1-semialdehyde-2,1-aminomutase
Eucgr.K00732.1.p	4	436	8	341.569	6.62419e-05	Outer membrane	PDI-like 2-2
Eucgr.K00785.2.p	2	270	10	188.916	0.000133711	Lumen	Alpha/beta-Hydrolases superfamily protein
Eucgr.K00947.1.p	4	177	121	594.188	0.00246798	Lumen	Photosystem II family protein
Eucgr.K01105.1.p	5	592	14	346.468	8.5376e-05	Stroma	Ketol-acid reductoisomerase
Eucgr.K01232.1.p	2	215	9	189.095	0.000151124	Outer membrane	Glutathione S-transferase PHI 9
Eucgr.K01282.4.p	1	84	9	343.608	0.000386805	Thylakoid	Lipid transfer protein 1
Eucgr.K01283.1.p	4	119	52	590.542	0.00157756	Thylakoid	Lipid transfer protein 1
Eucgr.K01354.1.p	3	414	5	334.809	4.36013e-05	Stroma	Coproporphyrinogen III oxidase
Eucgr.K01362.1.p	8	271	838	698.66	0.0111636	Thylakoid	Photosystem I light harvesting complex gene 3
Eucgr.K01372.1.p	8	536	173	608.188	0.00116523	Stroma	ADP glucose pyrophosphorylase 1
Eucgr.K01424.1.p	3	181	47	565.296	0.000937451	Lumen	Photosystem II reaction center PSB28 protein
Eucgr.K01490.1.p	6	269	82	384.236	0.0011005	Outer membrane	NAD(P)-binding Rossmann-fold superfamily protein
Eucgr.K01549.1.p	4	333	34	547.553	0.000368607	Stroma	Co-chaperone GrpE family protein
Eucgr.K01671.1.p	2	274	5	194.166	6.58793e-05	Lumen	Mog1/PsbP/DUF1795-like photosystem II reaction center PsbP family protein
Eucgr.K01713.1.p	1	253	24	534.531	0.000342468	Thylakoid	S-formylglutathione hydrolase
Eucgr.K02067.1.p	1	112	182	659.752	0.00586655	Thylakoid	Photosystem II reaction center protein A
Eucgr.K02119.1.p	2	415	4	331.36	3.4797e-05	Outer membrane	Oxidoreductase, zinc-binding dehydrogenase family protein
Eucgr.K02190.1.p	4	154	72	585.725	0.00168788	Thylakoid	Rubredoxin-like superfamily protein
Eucgr.K02198.1.p	26	922	573	668.909	0.00224364	Outer membrane	CLPC homologue 1
Eucgr.K02223.1.p	12	181	818	711.241	0.0163156	Stroma	Ribulose bisphosphate carboxylase (small chain) family protein
Eucgr.K02266.1.p	1	253	4	189.278	5.7078e-05	Lumen	FKBP-like peptidyl-prolyl cis-trans isomerase family protein
Eucgr.K02362.3.p	5	219	311	667.596	0.00512679	Thylakoid	Photosystem I subunit l
Eucgr.K02414.2.p	3	192	62	557.859	0.00116579	Lumen	FKBP-like peptidyl-prolyl cis-trans isomerase family protein
Eucgr.K02475.2.p	5	412	6	341.492	5.25755e-05	Stroma	Malate dehydrogenase
Eucgr.K02489.2.p	2	345	7	185.916	7.32501e-05	Stroma	D-ribulose-5-phosphate-3-epimerase
Eucgr.K02521.1.p	8	922	48	217.702	0.000187949	Outer membrane	Heat shock protein 101
Eucgr.K02544.2.p	9	372	74	587.535	0.000718155	Thylakoid	Reversibly glycosylated polypeptide 3
Eucgr.K02606.2.p	8	276	393	678.654	0.00514059	Stroma	Thioredoxin superfamily protein
Eucgr.K02642.1.p	7	434	100	592.496	0.00083184	Thylakoid	Calcium sensing receptor
Eucgr.K02650.1.p	2	329	8	193.573	8.77856e-05	Lumen	Cyclophilin-like peptidyl-prolyl cis-trans isomerase family protein
Eucgr.K02738.1.p	2	474	6	185.296	4.56985e-05	Stroma	Arginosuccinate synthase family
Eucgr.K02742.4.p	1	107	13	194.621	0.000438621	Thylakoid	Uncharacterised protein family (UPF0041)
Eucgr.K02753.2.p	3	237	33	557.572	0.000502684	Stroma	Nucleoside diphosphate kinase 2
Eucgr.K02765.1.p	3	333	100	584.922	0.00108414	Stroma	Haloacid dehalogenase-like hydrolase (HAD) superfamily protein
Eucgr.K02778.1.p	5	298	63	567.496	0.000763227	Stroma	Chloroplast RNA-binding protein 31B
Eucgr.K02786.1.p	11	581	531	671.027	0.0032995	Stroma	RAB GTPase homolog E1B
Eucgr.K02950.4.p	1	203	12	340.377	0.00021341	Thylakoid	Tautomerase/MIF superfamily protein
Eucgr.K02961.2.p	2	260	12	193.947	0.000166624	Stroma	Ferretin 1
Eucgr.K02983.1.p	9	284	782	685.974	0.00994072	Thylakoid	Light harvesting complex photosystem II
Eucgr.K03160.1.p	3	149	64	621.427	0.00155068	Outer membrane	Histone H2A 12
Eucgr.K03205.1.p	6	407	23	530.875	0.000204015	Thylakoid	Ribosomal protein L4/L1 family
Eucgr.L00009.2.p	2	395	13	338.677	0.000118816	Stroma	O-acetylserine (thiol) lyase B
Eucgr.L00543.2.p	2	420	19	536.592	0.000163318	Lumen	Fumarylacetoacetase, putative
Eucgr.L00600.1.p	8	520	98	597.385	0.000680381	Stroma	ADP glucose pyrophosphorylase large subunit 1
Eucgr.L01079.1.p	3	173	10	342.327	0.000208681	Thylakoid	Ribosomal L18p/L5e family protein
Eucgr.L02773.1.p	15	408	652	676.742	0.00576922	Outer membrane	Glycine cleavage T-protein family
Eucgr.L02920.1.p	1	283	6	337.753	7.6541e-05	Lumen	Carboxyesterase 13
Eucgr.L02942.1.p	7	181	84	379.819	0.00167544	Stroma	ADP-ribosylation factor A1F
Eucgr.L02948.1.p	3	199	88	591.457	0.00159646	Lumen	PsbQ-like 2
Eucgr.L02980.1.p	10	228	68	215.163	0.00107672	Stroma	Heat shock protein 21
Eucgr.L03049.1.p	3	116	184	634.883	0.0057265	Stroma	Thioredoxin M-type 4
Eucgr.L03160.4.p	4	155	36	558.978	0.000838494	Outer membrane	Ribosomal protein L23AB
Eucgr.L03176.1.p	3	189	35	561.777	0.000668553	Stroma	Endoribonuclease L-PSP family protein
Eucgr.L03214.1.p	6	164	9	201.813	0.00019812	Outer membrane	HSP20-like chaperones superfamily protein
Eucgr.L03228.1.p	1	228	11	521.564	0.000174176	Thylakoid	Chlorophyllase 2
Eucgr.L03253.1.p	3	237	47	555.507	0.000715944	Lumen	PsbP-like protein 2
Eucgr.L03318.1.p	1	214	4	181.819	6.74801e-05	Stroma	Isoprenoid F
