# Supplementary material for: The Eucalyptus grandis chloroplast proteome: Seasonal variations in leaf development
Source: PLoS One. 2022 Sep 1;17(9):e0265134. doi: 10.1371/journal.pone.0265134 (PMC9436043; doi:10.1371/journal.pone.0265134)
Supplement: S4 Table — (XLSX) [file pone.0265134.s006.xlsx]

## Sheet: Planilha1
S4 Table. Differentially abundant proteins according to the Tukey’s test (p <0.05) in Eucalyptus grandis chloroplasts isolated in different seasons of the year classified per protein expression pattern.
ID	E. grandis accession a	Sequence coverage (%)b	MS/MS count c	LFQ intensity (log2) d				p-valuee	Description f
ID				Spring	Summer	Autumn	Winter
Expression pattern 1
9	Eucgr.D00322.1.p	42.7	361	28.6893	29.2309	30.0986	29.7482	0.00123286	Light-harvesting chlorophyll-protein complex II subunit B1 (LHB1)
15	Eucgr.G03060.1.p	37	485	26.9811	28.1229	28.3982	27.7515	0.0034535	Light harvesting complex photosystem II (LHCB4.3)
17	Eucgr.G03388.1.p	11.4	29	21.7803	23.23	22.9279	22.6168	0.0161419	ADP/ATP carrier 2 (AAC2)
21	Eucgr.H04427.1.p	23.6	87	21.7928	24.3304	24.4376	24.4417	0.0068595	Dehydroquinate dehydratase, putative / shikimate dehydrogenase (MEE32)
22	Eucgr.H04673.1.p	33.3	232	24.8503	26.1563	25.9005	26.4501	0.0297938	Glyceraldehyde-3-phosphate dehydrogenase C2 (GAPC2)
25	Eucgr.I01374.1.p	28.3	61	20.2845	23.5866	23.3197	24.9016	0.00399154	Triosephosphate isomerase (TPI)
27	Eucgr.I01808.1.p	57.7	85	22.3645	24.2607	25.544	25.1814	0.00159215	Oxidoreductase, zinc-binding dehydrogenase family protein (AOR)
29	Eucgr.J00025.1.p	35.3	408	26.267	27.0257	27.3316	27.7351	0.00156514	Heat shock protein 70 (HSC70)
37	Eucgr.K01490.1.p	31.6	82	22.478	23.5412	24.7725	25.2673	0.0311098	NAD(P)-binding Rossmann-fold superfamily protein (ENR3)
40	Eucgr.K02765.1.p	6.9	39	21.3128	23.0707	22.7805	23.0849	0.0111389	Haloacid dehalogenase-like hydrolase superfamily protein (HAD)
Expression pattern 2
3	Eucgr.A02448.1.p	10	14	20.3243	21.054	20.9569	22.4168	0.0130735	NAD(P)-binding Rossmann-fold superfamily protein (ENR1)
8	Eucgr.C02720.2.p	22.7	66	25.3768	26.3214	24.4605	28.1108	0.0309575	Aspartate aminotransferase 5 (ASP5)
11	Eucgr.D02023.1.p	17.1	22	20.4752	22.8428	21.4689	22.8787	0.00556475	Translation elongation factor EFG/EF2 protein (SCO1)
12	Eucgr.D02467.1.p	32	419	26.9318	27.9594	27.3263	27.6522	0.00942379	Transketolase (TKL)
28	Eucgr.I02771.1.p	34.4	655	27.9114	27.8626	28.0379	28.32	0.0296955	Chloroplast heat shock protein 70-2 (HSC70-2)
34	Eucgr.K00732.1.p	15.8	8	20.9204	21.317	20.9251	22.2299	0.0275481	PDI-like 2-2 (PDIL2-2)
35	Eucgr.K01105.1.p	12.2	14	21.2488	22.0167	20.2099	23.1416	0.00389495	Ketol-acid reductoisomerase (AHRI)
38	Eucgr.K01713.1.p	5.1	11	20.4963	20.2835	20.72	22.1955	0.0150125	S-formylglutathione hydrolase (SFGH)
41	Eucgr.L02773.1.p	37.5	271	26.0557	26.8372	26.2701	26.6356	0.000709158	Glycine cleavage T-protein family (GCT)
Expression pattern 3
13	Eucgr.E02606.1.p	28.4	29	25.0729	23.7499	25.9939	22.4427	0.0269942	Photosynthetic electron transfer A (PETA)
18	Eucgr.H00243.3.p	1.4	6	21.2252	21.67	21.4064	19.3435	0.00961062	Clp ATPase (CLPD)
19	Eucgr.H01473.3.p	16.9	17	21.8248	22.039	22.2194	20.1045	0.0245433	Ribosome recycling factor, chloroplast precursor (RRF)
20	Eucgr.H02991.1.p	35.1	332	27.6384	27.1001	27.7218	26.6366	0.0211428	ATPase, F0 complex, subunit B/B (APTF)
23	Eucgr.I00441.1.p	11.6	39	24.6485	23.5092	23.8352	22.5333	0.029198	Ribosomal L29 family protein (PRPL29)
24	Eucgr.I00922.1.p	2.1	2	20.3776	20.641	21.5717	20.1596	0.0108253	Zeaxanthin epoxidase (ZEP)
31	Eucgr.J02666.1.p	23.3	16	22.54	22.1181	23.0476	20.5702	0.00181245	Ribosomal protein L14 (RPL14)
32	Eucgr.J02738.1.p	87.2	363	28.6161	27.7337	27.8889	25.5414	8.86181e-05	ATP synthase subunit beta (ATPB)
33	Eucgr.K00402.3.p	18.6	14	20.9478	21.7007	22.3919	20.5516	0.0120868	Tetratricopeptide repeat (TPR)-like superfamily protein (TPR)
Expression pattern 4
2	Eucgr.K03160.1.p	26.2	42	25.1234	23.2783	25.6571	24.5483	0.00145995	Histone H2A 12 (HTA12)
4	Eucgr.H04433.2.p	21.7	48	25.5573	24.1311	26.2815	25.0753	0.00369481	Gamma histone variant H2AX (G-H2AX)
14	Eucgr.F01098.1.p	20.6	63	22.9344	21.9748	25.2123	24.9707	0.00288541	Protochlorophyllide oxidoreductase A (PORA)
16	Eucgr.G03205.2.p	6.3	14	21.1324	20.4372	23.1526	23.2954	0.00566067	Proline-rich family protein (MPH1)
26	Eucgr.I01643.1.p	13.5	55	24.3721	23.2672	23.9368	23.6436	0.0368557	Ribosomal protein large subunit 27 (RPL27)
30	Eucgr.J00865.1.p	32.5	187	25.2852	25.1162	25.7854	25.5235	0.010769	Photosystem II stability/assembly factor, chloroplast (HCF136)
36	Eucgr.K01283.1.p	42.9	38	25.6824	22.8403	24.9712	24.6278	0.0161962	Lipid transfer protein 1 (LTP2)
Expression pattern 5
1	Eucgr.A00746.1.p	38.7	17	24.1733	21.2116	21.0445	21.6087	0.0241513	Lipid transfer protein 1 (LTP1)
5	Eucgr.B02310.1.p	48.7	85	25.7022	23.713	21.8092	24.249	0.0144927	Rubisco activase (RCA)
6	Eucgr.B03013.1.p	42.5	47	25.4626	24.0838	21.1457	22.7307	0.00576481	Ribulose bisphosphate carboxylase (small chain) family protein (RBCS1)
7	Eucgr.C01875.1.p	9.1	7	21.4172	20.5782	20.5082	21.1301	0.0266419	NAD(P)-binding Rossmann-fold superfamily protein (ENR2)
10	Eucgr.D00609.2.p	8.5	3	23.1069	20.6284	20.6054	20.8047	0.000719581	Ribosomal protein S5 family protein (RPS5)
39	Eucgr.K02223.1.p	44.8	345	27.8563	27.3407	26.7738	27.3458	0.00765634	Ribulose bisphosphate carboxylase (small chain) family protein (RBCS2)
a Protein identifier according to the E. grandis v 2.0 annotation
b Percentage of coverage of the proteoform identification
c Number of MS / MS spectra identified
d Relative protein expression in each leaf tissue represented by the mean of LFQ intensity transformed into log (2)
e p-value of statistical analysis
f Functional Annotation
